# Supplementary material for: Data on the flexural vibration of thin plate with elastically restrained edges: Finite element method and wave based method simulations
Source: Data Brief. 2020 Jun 29;31:105883. doi: 10.1016/j.dib.2020.105883 (PMC7334394; doi:10.1016/j.dib.2020.105883)
Supplement: Supplementary file 1 [file mmc1.zip]

Archive with 23 entries (23 files):
- Data files/ANSYS_E1E2E3E4.xlsx
- Data files/ANSYS_EDEDEDED.xlsx
- Data files/ANSYS_EEEE.xlsx
- Data files/ANSYS_IR.xlsx
- Data files/ANSYS_PS.xlsx
- Data files/CoeBaseFuncX.m
- Data files/CoeBaseFuncY.m
- Data files/map.mat
- Data files/PDD_E1E2E3E4.mat
- Data files/PDD_ED0001.mat
- Data files/PDD_ED001.mat
- Data files/PDD_IR_T_2.mat
- Data files/PDD_IR_T_4.mat
- Data files/PDD_Kw1000_Ka1000.mat
- Data files/PDD_Kw100_Ka10.mat
- Data files/PDD_Kw100_Ka100.mat
- Data files/PDD_Kw100_Ka1000.mat
- Data files/PDD_Kw10_Ka1000.mat
- Data files/PDD_PS_T_4.mat
- Data files/Postprocessing_Field.m
- Data files/Postprocessing_Field_IR.m
- Data files/Postprocessing_FRF.m
- Supplementary Data.zip
