# Supplementary material for: Data on the flexural vibration of thin plate with elastically restrained edges: Finite element method and wave based method simulations
Source: Data Brief. 2020 Jun 29;31:105883. doi: 10.1016/j.dib.2020.105883 (PMC7334394; doi:10.1016/j.dib.2020.105883)
Supplement: Supplementary file 1 [file mmc1.zip › Data files/ANSYS_E1E2E3E4.xlsx]

## Sheet: C=0
Freq (Hz)	w1 (m)	w2 (m)
200	3.21524e-05	-2.56382e-05
201	5.03654e-05	-3.98981e-05
202	0.000118865	-9.37719e-05
203	-0.000317197	0.000249586
204	-6.7848e-05	5.32793e-05
205	-3.81705e-05	2.98969e-05
206	-2.67979e-05	2.08912e-05
207	-2.09317e-05	1.6173e-05
208	-1.75187e-05	1.33154e-05
209	-1.55154e-05	1.14514e-05
210	-1.45889e-05	1.02173e-05
211	-1.49497e-05	9.49795e-06
212	-1.83845e-05	9.54488e-06
213	-5.3729e-05	1.57815e-05
214	1.23656e-05	2.84539e-06
215	2.03377e-06	4.49682e-06
216	-3.28206e-07	4.68972e-06
217	-1.21529e-06	4.64629e-06
218	-1.59876e-06	4.54262e-06
219	-1.76322e-06	4.42654e-06
220	-1.81966e-06	4.31445e-06
221	-1.81894e-06	4.21242e-06
222	-1.78686e-06	4.12263e-06
223	-1.73739e-06	4.04564e-06
224	-1.67844e-06	3.98142e-06
225	-1.61453e-06	3.92969e-06
226	-1.5482e-06	3.8902e-06
227	-1.48072e-06	3.86283e-06
228	-1.41247e-06	3.84765e-06
229	-1.34307e-06	3.84498e-06
230	-1.27136e-06	3.85555e-06
231	-1.19516e-06	3.88061e-06
232	-1.11069e-06	3.92222e-06
233	-1.01134e-06	3.98382e-06
234	-8.84825e-07	4.07142e-06
235	-7.06006e-07	4.19657e-06
236	-4.14964e-07	4.38532e-06
237	1.72571e-07	4.71451e-06
238	2.02263e-06	5.57715e-06
239	-6.66134e-05	-2.19678e-05
240	-4.98964e-06	3.07225e-06
241	-3.45227e-06	3.91446e-06
242	-2.97489e-06	4.3835e-06
243	-2.77963e-06	4.8106e-06
244	-2.6896e-06	5.29493e-06
245	-2.58154e-06	5.93774e-06
246	-1.97726e-06	7.08353e-06
247	-1.87517e-05	-1.93337e-06
248	-6.4425e-06	7.07615e-06
249	-7.27807e-06	9.10738e-06
250	-1.22704e-05	1.10764e-05
251	-1.0194e-05	2.08681e-05
252	-2.97292e-05	5.01082e-05
253	5.15397e-05	-8.07018e-05
254	1.40393e-05	-2.06398e-05
255	8.19189e-06	-1.12721e-05
256	5.83581e-06	-7.46521e-06
257	4.57838e-06	-5.39984e-06
258	3.80748e-06	-4.10227e-06
259	3.29513e-06	-3.21032e-06
260	2.93743e-06	-2.55833e-06
261	2.68092e-06	-2.05961e-06
262	2.4965e-06	-1.66419e-06
263	2.3698e-06	-1.34061e-06
264	2.30155e-06	-1.06637e-06
265	2.33698e-06	-8.16807e-07
266	3.25561e-06	-4.17269e-07
267	1.39816e-06	-6.30257e-07
268	1.66973e-06	-4.17735e-07
269	1.72483e-06	-2.6907e-07
270	1.74679e-06	-1.4237e-07
271	1.76222e-06	-2.94445e-08
272	1.77857e-06	7.33339e-08
273	1.79859e-06	1.68205e-07
274	1.82349e-06	2.56783e-07
275	1.85393e-06	3.40325e-07
276	1.89036e-06	4.19865e-07
277	1.93317e-06	4.96281e-07
278	1.98283e-06	5.70344e-07
279	2.03986e-06	6.4275e-07
280	2.10492e-06	7.14147e-07
281	2.17882e-06	7.85157e-07
282	2.26259e-06	8.56396e-07
283	2.35749e-06	9.28493e-07
284	2.46515e-06	1.00211e-06
285	2.58758e-06	1.07798e-06
286	2.72737e-06	1.15691e-06
287	2.88787e-06	1.23985e-06
288	3.07346e-06	1.32792e-06
289	3.28998e-06	1.4225e-06
290	3.54543e-06	1.52529e-06
291	3.85104e-06	1.6385e-06
292	4.22315e-06	1.76501e-06
293	4.68657e-06	1.90867e-06
294	5.28124e-06	2.0747e-06
295	6.07675e-06	2.27006e-06
296	7.20922e-06	2.50324e-06
297	8.99971e-06	2.77888e-06
298	1.2532e-05	3.04979e-06
299	2.82715e-05	2.25231e-06
300	-1.16396e-06	7.65568e-06
301	1.54727e-05	1.02531e-05
302	6.62572e-05	3.11112e-05
303	-4.80362e-05	-1.855e-05
304	-1.82857e-05	-5.96159e-06
305	-1.12123e-05	-3.04672e-06
306	-7.95018e-06	-1.72216e-06
307	-6.02594e-06	-9.43144e-07
308	-4.72238e-06	-4.12126e-07
309	-3.75001e-06	-1.15581e-08
310	-2.96535e-06	3.1512e-07
311	-2.28406e-06	5.99554e-07
312	-1.6461e-06	8.62334e-07
313	-9.96626e-07	1.11971e-06
314	-2.6823e-07	1.38839e-06
315	6.49811e-07	1.69203e-06
316	1.99441e-06	2.0769e-06
317	4.4499e-06	2.67122e-06
318	1.13375e-05	4.08771e-06
319	0.000508675	9.56401e-05
320	-1.65109e-05	-6.94713e-07
321	-9.08349e-06	8.60351e-07
322	-6.58852e-06	1.52903e-06
323	-5.30537e-06	1.99978e-06
324	-4.50493e-06	2.41259e-06
325	-3.94512e-06	2.81979e-06
326	-3.52156e-06	3.25105e-06
327	-3.18086e-06	3.73065e-06
328	-2.89173e-06	4.28486e-06
329	-2.63312e-06	4.94786e-06
330	-2.38819e-06	5.76944e-06
331	-2.14005e-06	6.82878e-06
332	-1.86695e-06	8.26294e-06
333	-1.5331e-06	1.03345e-05
334	-1.06481e-06	1.3621e-05
335	-2.66205e-07	1.9695e-05
336	1.64776e-06	3.49001e-05
337	1.53374e-05	0.00014547
338	-1.10173e-05	-6.77899e-05
339	-6.03587e-06	-2.74406e-05
340	-4.7802e-06	-1.71014e-05
341	-4.22942e-06	-1.23106e-05
342	-3.9471e-06	-9.49765e-06
343	-3.81002e-06	-7.59788e-06
344	-3.77919e-06	-6.17126e-06
345	-3.85721e-06	-4.98222e-06
346	-4.09993e-06	-3.84203e-06
347	-4.74573e-06	-2.41056e-06
348	-7.92648e-06	1.72189e-06
349	1.67805e-06	-8.36136e-06
350	-1.82447e-06	-3.97426e-06
351	-2.73896e-06	-2.45023e-06
352	-3.43454e-06	-1.11655e-06
353	-4.29758e-06	5.51285e-07
354	-5.76341e-06	3.28223e-06
355	-9.30499e-06	9.6623e-06
356	-3.21198e-05	5.00383e-05
357	1.74632e-05	-3.73922e-05
358	6.37884e-06	-1.77778e-05
359	3.83493e-06	-1.32792e-05
360	2.83939e-06	-1.1576e-05
361	2.49837e-06	-1.11371e-05
362	2.71345e-06	-1.19199e-05
363	4.13721e-06	-1.56356e-05
364	2.06997e-05	-5.71301e-05
365	-6.36913e-06	1.04269e-05
366	-3.00982e-06	1.96832e-06
367	-2.16132e-06	-2.07936e-07
368	-1.8134e-06	-1.1301e-06
369	-1.64579e-06	-1.60233e-06
370	-1.56252e-06	-1.86759e-06
371	-1.52581e-06	-2.02304e-06
372	-1.51848e-06	-2.11439e-06
373	-1.53219e-06	-2.16543e-06
374	-1.56308e-06	-2.18931e-06
375	-1.61001e-06	-2.1934e-06
376	-1.67387e-06	-2.18155e-06
377	-1.75766e-06	-2.15507e-06
378	-1.86722e-06	-2.11287e-06
379	-2.01307e-06	-2.05081e-06
380	-2.21482e-06	-1.9596e-06
381	-2.51251e-06	-1.81888e-06
382	-3.00158e-06	-1.57881e-06
383	-3.97923e-06	-1.08264e-06
384	-7.07922e-06	5.3416e-07
385	4.44782e-05	-2.67941e-05
386	3.195e-06	-4.96716e-06
387	9.45345e-07	-3.81357e-06
388	8.80318e-08	-3.40287e-06
389	-4.02935e-07	-3.19262e-06
390	-7.53224e-07	-3.06436e-06
391	-1.04378e-06	-2.97645e-06
392	-1.31374e-06	-2.9098e-06
393	-1.58775e-06	-2.85342e-06
394	-1.88628e-06	-2.79933e-06
395	-2.2312e-06	-2.73989e-06
396	-2.65109e-06	-2.66575e-06
397	-3.18885e-06	-2.56309e-06
398	-3.91653e-06	-2.40845e-06
399	-4.96928e-06	-2.15693e-06
400	-6.63801e-06	-1.70971e-06
401	-9.68933e-06	-8.01454e-07
402	-1.7019e-05	1.58413e-06
403	-5.78946e-05	1.57985e-05
404	4.71277e-05	-2.17434e-05
405	1.76299e-05	-1.17674e-05
406	1.11743e-05	-1.01929e-05
407	8.2745e-06	-1.04274e-05
408	6.28822e-06	-1.28762e-05
409	-1.16763e-06	-4.4637e-05
410	8.25449e-06	2.18369e-06
411	7.11152e-06	-2.97501e-06
412	7.02664e-06	-4.72716e-06
413	7.61489e-06	-5.84877e-06
414	9.77903e-06	-6.7397e-06
415	4.61866e-05	-3.78983e-06
416	1.58054e-08	-1.10113e-05
417	4.03731e-06	-1.31851e-05
418	6.68483e-06	-1.73903e-05
419	1.10144e-05	-2.65688e-05
420	2.63283e-05	-6.1287e-05
421	-6.57858e-05	0.000149566
422	-1.41675e-05	3.15065e-05
423	-7.77212e-06	1.68431e-05
424	-5.27915e-06	1.1069e-05
425	-3.95873e-06	7.94981e-06
426	-3.14628e-06	5.97055e-06
427	-2.59955e-06	4.57895e-06
428	-2.20899e-06	3.52405e-06
429	-1.91779e-06	2.67358e-06
430	-1.69354e-06	1.94909e-06
431	-1.5164e-06	1.29846e-06
432	-1.37349e-06	6.82318e-07
433	-1.25612e-06	6.58601e-08
434	-1.15813e-06	-5.87731e-07
435	-1.07494e-06	-1.32506e-06
436	-1.00298e-06	-2.21536e-06
437	-9.3908e-07	-3.37726e-06
438	-8.79862e-07	-5.04559e-06
439	-8.2012e-07	-7.77755e-06
440	-7.46766e-07	-1.33242e-05
441	-5.90875e-07	-3.16153e-05
442	-2.16239e-06	0.000201501
443	-9.45396e-07	2.72809e-05
444	-8.44751e-07	1.54686e-05
445	-7.98207e-07	1.11467e-05
446	-7.68345e-07	8.89952e-06
447	-7.46655e-07	7.52149e-06
448	-7.30057e-07	6.59167e-06
449	-7.17123e-07	5.92475e-06
450	-7.07083e-07	5.42647e-06
451	-6.99485e-07	5.04389e-06
452	-6.94045e-07	4.74512e-06
453	-6.90592e-07	4.50993e-06
454	-6.89026e-07	4.32503e-06
455	-6.89311e-07	4.18154e-06
456	-6.9146e-07	4.07354e-06
457	-6.95542e-07	3.99723e-06
458	-7.01683e-07	3.95047e-06
459	-7.10075e-07	3.93253e-06
460	-7.21001e-07	3.94408e-06
461	-7.34858e-07	3.98725e-06
462	-7.52205e-07	4.066e-06
463	-7.7384e-07	4.18678e-06
464	-8.00924e-07	4.35959e-06
465	-8.35201e-07	4.60008e-06
466	-8.79398e-07	4.93332e-06
467	-9.38032e-07	5.40141e-06
468	-1.01915e-06	6.07997e-06
469	-1.13863e-06	7.119e-06
470	-1.33279e-06	8.8626e-06
471	-1.70703e-06	1.2311e-05
472	-2.74978e-06	2.21028e-05
473	-2.44853e-05	0.000228445
474	2.05745e-06	-2.38119e-05
475	6.47766e-07	-1.05623e-05
476	2.00167e-07	-6.46388e-06
477	-2.6892e-08	-4.47469e-06
478	-1.6983e-07	-3.30131e-06
479	-2.72811e-07	-2.52713e-06
480	-3.54645e-07	-1.97692e-06
481	-4.24904e-07	-1.56402e-06
482	-4.89185e-07	-1.24054e-06
483	-5.51214e-07	-9.77693e-07
484	-6.13822e-07	-7.5697e-07
485	-6.79477e-07	-5.65708e-07
486	-7.50634e-07	-3.947e-07
487	-8.30026e-07	-2.36769e-07
488	-9.20976e-07	-8.58409e-08
489	-1.02781e-06	6.37735e-08
490	-1.1565e-06	2.18041e-07
491	-1.31563e-06	3.8401e-07
492	-1.51825e-06	5.70999e-07
493	-1.7852e-06	7.92673e-07
494	-2.15201e-06	1.07114e-06
495	-2.68452e-06	1.44614e-06
496	-3.51935e-06	1.99864e-06
497	-4.99222e-06	2.92579e-06
498	-8.20149e-06	4.86945e-06
499	-1.99536e-05	1.17999e-05
500	7.24213e-05	-4.19828e-05
