# Supplementary material for: Data on the flexural vibration of thin plate with elastically restrained edges: Finite element method and wave based method simulations
Source: Data Brief. 2020 Jun 29;31:105883. doi: 10.1016/j.dib.2020.105883 (PMC7334394; doi:10.1016/j.dib.2020.105883)
Supplement: Supplementary file 1 [file mmc1.zip › Data files/ANSYS_EDEDEDED.xlsx]

## Sheet: C0001
Freq (Hz)	Re[w1] (m)	Im[w1] (m)	Re[w2] (m)	Im[w2] (m)
200	2.66378e-07	5.47015e-07	-9.96059e-08	-1.75125e-07
201	8.80522e-08	6.93662e-07	-5.47968e-08	-2.62344e-07
202	-1.24666e-07	8.77405e-07	8.00636e-09	-3.6319e-07
203	-3.7699e-07	1.11771e-06	8.96053e-08	-4.87382e-07
204	-6.73157e-07	1.44496e-06	1.90203e-07	-6.4931e-07
205	-1.01126e-06	1.90826e-06	3.06804e-07	-8.71517e-07
206	-1.36806e-06	2.58786e-06	4.25948e-07	-1.18994e-06
207	-1.65631e-06	3.6071e-06	5.03952e-07	-1.65834e-06
208	-1.61978e-06	5.10221e-06	4.19824e-07	-2.33195e-06
209	-6.92554e-07	6.97455e-06	-8.29879e-08	-3.15145e-06
210	1.62568e-06	8.273e-06	-1.21209e-06	-3.67075e-06
211	4.30727e-06	7.70299e-06	-2.47459e-06	-3.32087e-06
212	5.61746e-06	5.95512e-06	-3.1042e-06	-2.44405e-06
213	5.59768e-06	4.55115e-06	-3.15756e-06	-1.70274e-06
214	5.07555e-06	4.06214e-06	-2.99925e-06	-1.27616e-06
215	4.88593e-06	4.57324e-06	-2.85689e-06	-1.10629e-06
216	6.14095e-06	5.28027e-06	-2.86879e-06	-1.06855e-06
217	7.91619e-06	4.16395e-06	-3.0408e-06	-9.48349e-07
218	8.14792e-06	2.40586e-06	-3.16121e-06	-6.70598e-07
219	7.67902e-06	1.34254e-06	-3.14319e-06	-3.90539e-07
220	7.19639e-06	7.7347e-07	-3.06302e-06	-1.87809e-07
221	6.82002e-06	4.4142e-07	-2.97929e-06	-5.14387e-08
222	6.54139e-06	2.25706e-07	-2.91199e-06	4.29006e-08
223	6.33919e-06	7.1791e-08	-2.8649e-06	1.122e-07
224	6.19674e-06	-4.73486e-08	-2.83706e-06	1.6663e-07
225	6.10264e-06	-1.46698e-07	-2.8266e-06	2.12258e-07
226	6.04938e-06	-2.35664e-07	-2.83186e-06	2.52851e-07
227	6.03227e-06	-3.21103e-07	-2.85163e-06	2.90898e-07
228	6.04861e-06	-4.09044e-07	-2.88512e-06	3.2817e-07
229	6.09714e-06	-5.06014e-07	-2.93195e-06	3.66028e-07
230	6.17731e-06	-6.20528e-07	-2.99207e-06	4.05606e-07
231	6.28788e-06	-7.65253e-07	-3.06567e-06	4.47898e-07
232	6.42288e-06	-9.60237e-07	-3.15321e-06	4.93759e-07
233	6.56017e-06	-1.23565e-06	-3.25541e-06	5.43737e-07
234	6.63369e-06	-1.62065e-06	-3.37373e-06	5.97697e-07
235	6.50788e-06	-2.06805e-06	-3.5121e-06	6.5495e-07
236	6.12583e-06	-2.3228e-06	-3.67852e-06	7.18248e-07
237	5.80187e-06	-2.18681e-06	-3.87785e-06	7.97824e-07
238	5.81212e-06	-1.90761e-06	-4.10724e-06	9.00738e-07
239	6.06948e-06	-1.72706e-06	-4.36757e-06	1.02803e-06
240	6.44522e-06	-1.68181e-06	-4.66538e-06	1.18302e-06
241	6.88705e-06	-1.74825e-06	-5.00948e-06	1.37332e-06
242	7.38645e-06	-1.91009e-06	-5.41032e-06	1.61093e-06
243	7.95249e-06	-2.1678e-06	-5.88052e-06	1.91355e-06
244	8.60192e-06	-2.53852e-06	-6.43539e-06	2.30759e-06
245	9.35587e-06	-3.05856e-06	-7.09307e-06	2.83349e-06
246	1.02373e-05	-3.79153e-06	-7.87299e-06	3.55512e-06
247	1.12645e-05	-4.84497e-06	-8.78967e-06	4.57647e-06
248	1.24298e-05	-6.40084e-06	-9.83233e-06	6.07062e-06
249	1.36354e-05	-8.76379e-06	-1.09038e-05	8.3247e-06
250	1.45109e-05	-1.24006e-05	-1.16472e-05	1.17748e-05
251	1.39768e-05	-1.77626e-05	-1.10369e-05	1.68325e-05
252	9.82614e-06	-2.41264e-05	-6.99911e-06	2.27844e-05
253	8.86922e-07	-2.74629e-05	1.51672e-06	2.58111e-05
254	-8.13631e-06	-2.41087e-05	1.0019e-05	2.25201e-05
255	-1.23281e-05	-1.75705e-05	1.39166e-05	1.62902e-05
256	-1.27739e-05	-1.20526e-05	1.42927e-05	1.10749e-05
257	-1.17762e-05	-8.34103e-06	1.33321e-05	7.58433e-06
258	-1.04665e-05	-5.95571e-06	1.20964e-05	5.34967e-06
259	-9.22467e-06	-4.40052e-06	1.09374e-05	3.89733e-06
260	-8.14505e-06	-3.35427e-06	9.93967e-06	2.92282e-06
261	-7.23058e-06	-2.62631e-06	9.10365e-06	2.24614e-06
262	-6.45966e-06	-2.10369e-06	8.40745e-06	1.76098e-06
263	-5.80738e-06	-1.71791e-06	7.82673e-06	1.40302e-06
264	-5.25161e-06	-1.42612e-06	7.34018e-06	1.13213e-06
265	-4.77424e-06	-1.2007e-06	6.93042e-06	9.22487e-07
266	-4.36079e-06	-1.02331e-06	6.58369e-06	7.56957e-07
267	-3.99982e-06	-8.81421e-07	6.28918e-06	6.23872e-07
268	-3.68226e-06	-7.66295e-07	6.03837e-06	5.15086e-07
269	-3.40089e-06	-6.71683e-07	5.82454e-06	4.24783e-07
270	-3.14992e-06	-5.9303e-07	5.64234e-06	3.48722e-07
271	-2.92467e-06	-5.26961e-07	5.48752e-06	2.83754e-07
272	-2.72133e-06	-4.70926e-07	5.35666e-06	2.27499e-07
273	-2.53676e-06	-4.22975e-07	5.24703e-06	1.78126e-07
274	-2.36837e-06	-3.81588e-07	5.15641e-06	1.34202e-07
275	-2.21398e-06	-3.45566e-07	5.08304e-06	9.45863e-08
276	-2.0718e-06	-3.13945e-07	5.02551e-06	5.83568e-08
277	-1.94027e-06	-2.85935e-07	4.9827e-06	2.47504e-08
278	-1.81811e-06	-2.60876e-07	4.95376e-06	-6.87692e-09
279	-1.7042e-06	-2.38194e-07	4.93807e-06	-3.70817e-08
280	-1.59759e-06	-2.17373e-07	4.93519e-06	-6.63586e-08
281	-1.4975e-06	-1.97916e-07	4.94488e-06	-9.51607e-08
282	-1.40323e-06	-1.79316e-07	4.96707e-06	-1.23917e-07
283	-1.31423e-06	-1.61003e-07	5.00185e-06	-1.53047e-07
284	-1.23004e-06	-1.4228e-07	5.04949e-06	-1.82979e-07
285	-1.15027e-06	-1.22218e-07	5.11044e-06	-2.14161e-07
286	-1.07459e-06	-9.9488e-08	5.18534e-06	-2.4708e-07
287	-1.00261e-06	-7.20673e-08	5.27505e-06	-2.82283e-07
288	-9.33559e-07	-3.67371e-08	5.38065e-06	-3.20396e-07
289	-8.65445e-07	1.17503e-08	5.50353e-06	-3.62163e-07
290	-7.92668e-07	8.17625e-08	5.64539e-06	-4.08483e-07
291	-6.99753e-07	1.8452e-07	5.80832e-06	-4.60476e-07
292	-5.49027e-07	3.23683e-07	5.99487e-06	-5.19574e-07
293	-2.82982e-07	4.53086e-07	6.20799e-06	-5.87553e-07
294	7.93683e-08	4.4932e-07	6.4513e-06	-6.66383e-07
295	3.80414e-07	2.85917e-07	6.72972e-06	-7.58436e-07
296	5.59116e-07	9.42827e-08	7.04973e-06	-8.67411e-07
297	6.81008e-07	-5.42848e-08	7.41908e-06	-9.98571e-07
298	8.0054e-07	-1.64571e-07	7.84744e-06	-1.15897e-06
299	9.41551e-07	-2.56053e-07	8.3473e-06	-1.35838e-06
300	1.1152e-06	-3.4499e-07	8.93493e-06	-1.61088e-06
301	1.33028e-06	-4.44957e-07	9.6318e-06	-1.93735e-06
302	1.59753e-06	-5.70355e-07	1.04664e-05	-2.36977e-06
303	1.93209e-06	-7.4076e-07	1.14766e-05	-2.95902e-06
304	2.35555e-06	-9.87617e-07	1.27119e-05	-3.78938e-06
305	2.89761e-06	-1.36708e-06	1.42328e-05	-5.0072e-06
306	3.59334e-06	-1.98772e-06	1.60957e-05	-6.8793e-06
307	4.45678e-06	-3.07281e-06	1.82786e-05	-9.91153e-06
308	5.34156e-06	-5.0869e-06	2.03757e-05	-1.50474e-05
309	5.34057e-06	-8.78574e-06	2.0526e-05	-2.35927e-05
310	1.55846e-06	-1.35429e-05	1.37593e-05	-3.42748e-05
311	-6.26901e-06	-1.32467e-05	-6.27098e-07	-3.75305e-05
312	-9.94003e-06	-7.50185e-06	-1.10447e-05	-3.18474e-05
313	-9.01458e-06	-3.01093e-06	-1.6477e-05	-2.53296e-05
314	-7.04292e-06	-1.07672e-06	-1.95293e-05	-1.85832e-05
315	-5.6079e-06	-5.43306e-07	-2.00289e-05	-1.21885e-05
316	-4.77798e-06	-4.40989e-07	-1.89614e-05	-7.07077e-06
317	-4.30259e-06	-4.36307e-07	-1.7238e-05	-2.94144e-06
318	-4.04507e-06	-4.54412e-07	-1.48261e-05	6.64967e-07
319	-3.95813e-06	-4.46523e-07	-1.12468e-05	3.37462e-06
320	-3.97563e-06	-3.47157e-07	-7.08803e-06	4.05905e-06
321	-4.00172e-06	-1.64424e-07	-4.00107e-06	2.97376e-06
322	-4.01652e-06	4.3455e-08	-2.32091e-06	1.52324e-06
323	-4.0495e-06	2.61741e-07	-1.40376e-06	3.45494e-07
324	-4.12262e-06	5.13133e-07	-7.64331e-07	-5.73568e-07
325	-4.24261e-06	8.39078e-07	-1.92601e-07	-1.4022e-06
326	-4.39727e-06	1.30282e-06	3.67972e-07	-2.32417e-06
327	-4.52816e-06	2.00033e-06	8.51817e-07	-3.54317e-06
328	-4.45167e-06	3.04287e-06	9.76238e-07	-5.26334e-06
329	-3.74643e-06	4.37345e-06	7.69666e-08	-7.40383e-06
330	-2.03538e-06	5.30139e-06	-2.42976e-06	-8.86898e-06
331	-4.86661e-08	4.91056e-06	-5.36212e-06	-8.22196e-06
332	1.05429e-06	3.67435e-06	-6.88263e-06	-6.24325e-06
333	1.31849e-06	2.53453e-06	-7.0798e-06	-4.43386e-06
334	1.22074e-06	1.74784e-06	-6.71579e-06	-3.19552e-06
335	1.02507e-06	1.24046e-06	-6.20761e-06	-2.40801e-06
336	8.26203e-07	9.12183e-07	-5.70223e-06	-1.91273e-06
337	6.50652e-07	6.95447e-07	-5.23866e-06	-1.60521e-06
338	5.02183e-07	5.50152e-07	-4.82038e-06	-1.42675e-06
339	3.78001e-07	4.53327e-07	-4.44147e-06	-1.34885e-06
340	2.74383e-07	3.92433e-07	-4.09712e-06	-1.36443e-06
341	1.89156e-07	3.61784e-07	-3.79217e-06	-1.48485e-06
342	1.24312e-07	3.60407e-07	-3.55747e-06	-1.73774e-06
343	9.06907e-08	3.8803e-07	-3.48402e-06	-2.14652e-06
344	1.11053e-07	4.30873e-07	-3.74872e-06	-2.63358e-06
345	1.94485e-07	4.39469e-07	-4.43696e-06	-2.8578e-06
346	2.8354e-07	3.70158e-07	-5.15447e-06	-2.50039e-06
347	3.16371e-07	2.63631e-07	-5.45363e-06	-1.84349e-06
348	3.04244e-07	1.73345e-07	-5.40625e-06	-1.27694e-06
349	2.76966e-07	1.10007e-07	-5.22642e-06	-8.87877e-07
350	2.49576e-07	6.66711e-08	-5.02609e-06	-6.32667e-07
351	2.26828e-07	3.60064e-08	-4.84313e-06	-4.61912e-07
352	2.09556e-07	1.32075e-08	-4.68628e-06	-3.42935e-07
353	1.97413e-07	-4.61373e-09	-4.55501e-06	-2.56211e-07
354	1.89802e-07	-1.91987e-08	-4.44644e-06	-1.90142e-07
355	1.86161e-07	-3.16328e-08	-4.35754e-06	-1.37667e-07
356	1.86028e-07	-4.26226e-08	-4.28571e-06	-9.43398e-08
357	1.89046e-07	-5.26508e-08	-4.22888e-06	-5.72493e-08
358	1.94957e-07	-6.20644e-08	-4.18547e-06	-2.44131e-08
359	2.03576e-07	-7.11268e-08	-4.1543e-06	5.57793e-09
360	2.14791e-07	-8.005e-08	-4.13453e-06	3.37732e-08
361	2.28544e-07	-8.90147e-08	-4.12559e-06	6.09956e-08
362	2.44829e-07	-9.81853e-08	-4.12715e-06	8.79283e-08
363	2.63692e-07	-1.0772e-07	-4.1391e-06	1.15176e-07
364	2.85222e-07	-1.17779e-07	-4.1615e-06	1.43308e-07
365	3.0956e-07	-1.28534e-07	-4.19463e-06	1.72897e-07
366	3.36896e-07	-1.40175e-07	-4.23894e-06	2.04549e-07
367	3.67477e-07	-1.5292e-07	-4.29509e-06	2.38942e-07
368	4.01616e-07	-1.67025e-07	-4.36398e-06	2.76859e-07
369	4.39698e-07	-1.82798e-07	-4.44676e-06	3.19238e-07
370	4.822e-07	-2.00618e-07	-4.54488e-06	3.67232e-07
371	5.29704e-07	-2.2096e-07	-4.66017e-06	4.22292e-07
372	5.82925e-07	-2.44425e-07	-4.79492e-06	4.86277e-07
373	6.4274e-07	-2.71792e-07	-4.95198e-06	5.61619e-07
374	7.10229e-07	-3.04083e-07	-5.13488e-06	6.51558e-07
375	7.86728e-07	-3.42667e-07	-5.34809e-06	7.60495e-07
376	8.73895e-07	-3.89409e-07	-5.59717e-06	8.94534e-07
377	9.73792e-07	-4.46907e-07	-5.88914e-06	1.06232e-06
378	1.08897e-06	-5.18859e-07	-6.23275e-06	1.27641e-06
379	1.22257e-06	-6.10662e-07	-6.63879e-06	1.55549e-06
380	1.37829e-06	-7.30415e-07	-7.12006e-06	1.92821e-06
381	1.56017e-06	-8.90617e-07	-7.69016e-06	2.43973e-06
382	1.77155e-06	-1.11112e-06	-8.35893e-06	3.16331e-06
383	2.0117e-06	-1.42414e-06	-9.11788e-06	4.2201e-06
384	2.26615e-06	-1.88208e-06	-9.89738e-06	5.80904e-06
385	2.47967e-06	-2.56434e-06	-1.04483e-05	8.22723e-06
386	2.49339e-06	-3.55542e-06	-1.00717e-05	1.17464e-05
387	1.97851e-06	-4.79368e-06	-7.38608e-06	1.58875e-05
388	6.87146e-07	-5.78326e-06	-1.66036e-06	1.81541e-05
389	-9.5951e-07	-5.98643e-06	4.27098e-06	1.62039e-05
390	-2.47115e-06	-5.50578e-06	7.23239e-06	1.20407e-05
391	-3.58573e-06	-4.43782e-06	7.70372e-06	8.37751e-06
392	-3.98622e-06	-3.16902e-06	7.13525e-06	5.8524e-06
393	-3.86942e-06	-2.16532e-06	6.30349e-06	4.20727e-06
394	-3.56847e-06	-1.49515e-06	5.48713e-06	3.12623e-06
395	-3.24793e-06	-1.06263e-06	4.76295e-06	2.39581e-06
396	-2.95977e-06	-7.78662e-07	4.13973e-06	1.88677e-06
397	-2.71346e-06	-5.86326e-07	3.60629e-06	1.52167e-06
398	-2.50566e-06	-4.5178e-07	3.14748e-06	1.25319e-06
399	-2.33019e-06	-3.54857e-07	2.74913e-06	1.05163e-06
400	-2.18109e-06	-2.83232e-07	2.39923e-06	8.97821e-07
401	-2.05335e-06	-2.29142e-07	2.08789e-06	7.79063e-07
402	-1.94293e-06	-1.87542e-07	1.80705e-06	6.86765e-07
403	-1.84662e-06	-1.5507e-07	1.55004e-06	6.1503e-07
404	-1.76189e-06	-1.29424e-07	1.31123e-06	5.59791e-07
405	-1.68668e-06	-1.09003e-07	1.08576e-06	5.18278e-07
406	-1.61936e-06	-9.26754e-08	8.69254e-07	4.88688e-07
407	-1.55856e-06	-7.96405e-08	6.57582e-07	4.7e-07
408	-1.50313e-06	-6.93352e-08	4.46671e-07	4.61895e-07
409	-1.45208e-06	-6.13816e-08	2.32257e-07	4.64762e-07
410	-1.40453e-06	-5.55566e-08	9.6268e-09	4.79818e-07
411	-1.35964e-06	-5.17833e-08	-2.26714e-07	5.0936e-07
412	-1.3166e-06	-5.01457e-08	-4.83474e-07	5.57251e-07
413	-1.27453e-06	-5.09343e-08	-7.69187e-07	6.29779e-07
414	-1.23248e-06	-5.47437e-08	-1.09505e-06	7.37254e-07
415	-1.18932e-06	-6.26677e-08	-1.47604e-06	8.97026e-07
416	-1.14367e-06	-7.66899e-08	-1.9322e-06	1.13949e-06
417	-1.09398e-06	-1.00499e-07	-2.4888e-06	1.52063e-06
418	-1.03903e-06	-1.41242e-07	-3.16986e-06	2.1494e-06
419	-9.80705e-07	-2.13207e-07	-3.95994e-06	3.24697e-06
420	-9.35946e-07	-3.4338e-07	-4.62751e-06	5.24407e-06
421	-9.77268e-07	-5.57938e-07	-4.09175e-06	8.61743e-06
422	-1.2449e-06	-7.42007e-07	-8.99396e-08	1.17612e-05
423	-1.57864e-06	-6.17498e-07	5.22431e-06	1.02618e-05
424	-1.67317e-06	-3.65594e-07	6.99908e-06	6.5655e-06
425	-1.63711e-06	-1.98864e-07	6.66913e-06	4.03338e-06
426	-1.58007e-06	-1.06658e-07	5.91912e-06	2.61911e-06
427	-1.53036e-06	-5.38727e-08	5.21714e-06	1.81788e-06
428	-1.49145e-06	-2.1149e-08	4.63519e-06	1.33957e-06
429	-1.46193e-06	9.59828e-10	4.15987e-06	1.04092e-06
430	-1.43997e-06	1.72385e-08	3.7658e-06	8.5032e-07
431	-1.42417e-06	3.03086e-08	3.43045e-06	7.31083e-07
432	-1.41352e-06	4.17675e-08	3.1358e-06	6.64875e-07
433	-1.40737e-06	5.27457e-08	2.86733e-06	6.44547e-07
434	-1.40536e-06	6.42242e-08	2.61303e-06	6.71637e-07
435	-1.40725e-06	7.7276e-08	2.36304e-06	7.56945e-07
436	-1.41286e-06	9.33285e-08	2.11112e-06	9.24223e-07
437	-1.42177e-06	1.1453e-07	1.86084e-06	1.21802e-06
438	-1.43247e-06	1.44241e-07	1.64552e-06	1.71604e-06
439	-1.44022e-06	1.87175e-07	1.58504e-06	2.5347e-06
440	-1.43253e-06	2.46344e-07	2.01152e-06	3.75309e-06
441	-1.38822e-06	3.08853e-07	3.51839e-06	5.0332e-06
442	-1.30823e-06	3.32254e-07	6.16601e-06	5.1937e-06
443	-1.24606e-06	2.99547e-07	8.56568e-06	3.59704e-06
444	-1.2317e-06	2.54984e-07	9.80231e-06	1.21244e-06
445	-1.24538e-06	2.31199e-07	1.01816e-05	-1.2907e-06
446	-1.26289e-06	2.32849e-07	9.85862e-06	-3.99836e-06
447	-1.26482e-06	2.52123e-07	8.31939e-06	-6.88107e-06
448	-1.2403e-06	2.65271e-07	5.04681e-06	-8.80945e-06
449	-1.2101e-06	2.46753e-07	1.36534e-06	-8.31936e-06
450	-1.20454e-06	2.09115e-07	-7.45283e-07	-6.2768e-06
451	-1.22208e-06	1.76662e-07	-1.34159e-06	-4.33207e-06
452	-1.25e-06	1.5572e-07	-1.25075e-06	-2.9751e-06
453	-1.2813e-06	1.4388e-07	-9.52519e-07	-2.0995e-06
454	-1.31364e-06	1.38121e-07	-6.27683e-07	-1.53524e-06
455	-1.34655e-06	1.36412e-07	-3.31077e-07	-1.16352e-06
456	-1.38021e-06	1.37548e-07	-7.36539e-08	-9.12137e-07
457	-1.415e-06	1.40846e-07	1.47369e-07	-7.38068e-07
458	-1.45131e-06	1.4593e-07	3.38215e-07	-6.15319e-07
459	-1.48959e-06	1.5262e-07	5.05233e-07	-5.27792e-07
460	-1.53025e-06	1.6086e-07	6.53976e-07	-4.65265e-07
461	-1.57376e-06	1.7069e-07	7.89079e-07	-4.21104e-07
462	-1.6206e-06	1.82228e-07	9.14375e-07	-3.9094e-07
463	-1.67131e-06	1.95664e-07	1.03308e-06	-3.71883e-07
464	-1.72647e-06	2.11267e-07	1.14795e-06	-3.62051e-07
465	-1.78678e-06	2.29395e-07	1.26142e-06	-3.60283e-07
466	-1.85304e-06	2.50519e-07	1.37578e-06	-3.65974e-07
467	-1.92619e-06	2.75247e-07	1.4932e-06	-3.78982e-07
468	-2.00736e-06	3.04374e-07	1.61592e-06	-3.99597e-07
469	-2.09789e-06	3.38945e-07	1.7463e-06	-4.28563e-07
470	-2.19942e-06	3.80347e-07	1.88699e-06	-4.67149e-07
471	-2.31397e-06	4.3045e-07	2.04098e-06	-5.17293e-07
472	-2.44402e-06	4.91812e-07	2.21186e-06	-5.81838e-07
473	-2.59262e-06	5.68007e-07	2.40393e-06	-6.64923e-07
474	-2.76358e-06	6.64125e-07	2.62249e-06	-7.72602e-07
475	-2.96155e-06	7.87588e-07	2.87406e-06	-9.13882e-07
476	-3.19212e-06	9.49504e-07	3.16661e-06	-1.10246e-06
477	-3.46155e-06	1.16695e-06	3.50951e-06	-1.35971e-06
478	-3.77562e-06	1.46693e-06	3.91246e-06	-1.72003e-06
479	-4.13584e-06	1.89311e-06	4.38141e-06	-2.24031e-06
480	-4.52833e-06	2.5168e-06	4.90529e-06	-3.01641e-06
481	-4.89274e-06	3.45029e-06	5.41593e-06	-4.20706e-06
482	-5.04417e-06	4.8397e-06	5.67597e-06	-6.04038e-06
483	-4.53534e-06	6.73077e-06	5.04082e-06	-8.647e-06
484	-2.71317e-06	8.60638e-06	2.44172e-06	-1.12947e-05
485	3.07336e-07	9.10931e-06	-1.91132e-06	-1.17868e-05
486	2.8436e-06	7.66343e-06	-5.27696e-06	-9.50365e-06
487	3.82679e-06	5.60088e-06	-6.43438e-06	-6.62795e-06
488	3.7868e-06	3.98954e-06	-6.34219e-06	-4.45496e-06
489	3.37394e-06	2.96206e-06	-5.85193e-06	-3.00986e-06
490	2.89809e-06	2.37852e-06	-5.30773e-06	-2.03885e-06
491	2.49625e-06	2.11587e-06	-4.79907e-06	-1.33869e-06
492	2.27644e-06	2.07034e-06	-4.30951e-06	-7.9425e-07
493	2.32023e-06	2.05702e-06	-3.79683e-06	-3.91667e-07
494	2.50473e-06	1.84685e-06	-3.30094e-06	-1.75689e-07
495	2.57626e-06	1.46529e-06	-2.92106e-06	-9.79273e-08
496	2.48964e-06	1.09343e-06	-2.66294e-06	-4.87942e-08
497	2.32688e-06	8.02611e-07	-2.46897e-06	2.72707e-08
498	2.14177e-06	5.83391e-07	-2.27899e-06	1.38379e-07
499	1.94857e-06	4.20508e-07	-2.03823e-06	2.4906e-07
500	1.75763e-06	3.16977e-07	-1.75267e-06	2.72888e-07

## Sheet: C001
Freq (Hz)	Re[w1] (m)	Im[w1] (m)	Re[w2] (m)	Im[w2] (m)
200	3.13754e-06	5.95606e-07	-1.77236e-06	-1.24255e-07
201	3.15261e-06	5.41522e-07	-1.75276e-06	-5.42804e-08
202	3.16989e-06	4.87368e-07	-1.73369e-06	1.47159e-08
203	3.18933e-06	4.32611e-07	-1.71493e-06	8.31038e-08
204	3.21082e-06	3.76747e-07	-1.69623e-06	1.51176e-07
205	3.23421e-06	3.19299e-07	-1.67732e-06	2.19151e-07
206	3.25935e-06	2.59806e-07	-1.65794e-06	2.87178e-07
207	3.28601e-06	1.97815e-07	-1.63783e-06	3.55345e-07
208	3.31393e-06	1.32877e-07	-1.61675e-06	4.23686e-07
209	3.34281e-06	6.45432e-08	-1.59451e-06	4.92198e-07
210	3.37225e-06	-7.63158e-09	-1.57092e-06	5.60845e-07
211	3.40179e-06	-8.40711e-08	-1.54585e-06	6.29576e-07
212	3.43086e-06	-1.65156e-07	-1.5192e-06	6.98335e-07
213	3.45876e-06	-2.51191e-07	-1.49089e-06	7.67069e-07
214	3.48474e-06	-3.42368e-07	-1.46086e-06	8.35738e-07
215	3.50796e-06	-4.38737e-07	-1.42907e-06	9.04316e-07
216	3.52756e-06	-5.40176e-07	-1.39546e-06	9.72794e-07
217	3.54268e-06	-6.46388e-07	-1.35999e-06	1.04118e-06
218	3.55258e-06	-7.56907e-07	-1.32259e-06	1.10948e-06
219	3.55659e-06	-8.71132e-07	-1.2832e-06	1.17774e-06
220	3.5542e-06	-9.88362e-07	-1.24171e-06	1.24597e-06
221	3.54508e-06	-1.10785e-06	-1.19801e-06	1.31419e-06
222	3.52902e-06	-1.22885e-06	-1.15197e-06	1.38243e-06
223	3.50596e-06	-1.35064e-06	-1.10343e-06	1.45068e-06
224	3.47596e-06	-1.47259e-06	-1.05222e-06	1.51894e-06
225	3.43912e-06	-1.59412e-06	-9.98152e-07	1.58719e-06
226	3.39562e-06	-1.71475e-06	-9.41007e-07	1.65538e-06
227	3.34561e-06	-1.83408e-06	-8.80561e-07	1.72343e-06
228	3.28926e-06	-1.95175e-06	-8.16566e-07	1.79125e-06
229	3.22671e-06	-2.06747e-06	-7.48762e-07	1.8587e-06
230	3.15808e-06	-2.18097e-06	-6.76873e-07	1.92559e-06
231	3.08342e-06	-2.29197e-06	-6.00618e-07	1.99171e-06
232	3.00279e-06	-2.40023e-06	-5.19711e-07	2.05678e-06
233	2.91619e-06	-2.50543e-06	-4.33871e-07	2.12047e-06
234	2.82363e-06	-2.60727e-06	-3.42832e-07	2.18236e-06
235	2.72509e-06	-2.70536e-06	-2.46351e-07	2.242e-06
236	2.62057e-06	-2.79929e-06	-1.44228e-07	2.29885e-06
237	2.51008e-06	-2.88857e-06	-3.6312e-08	2.35228e-06
238	2.39369e-06	-2.97267e-06	7.74731e-08	2.40164e-06
239	2.2715e-06	-3.051e-06	1.97117e-07	2.44619e-06
240	2.14372e-06	-3.1229e-06	3.22504e-07	2.48514e-06
241	2.01061e-06	-3.18769e-06	4.53397e-07	2.51767e-06
242	1.87259e-06	-3.24467e-06	5.8942e-07	2.54297e-06
243	1.73018e-06	-3.29312e-06	7.30056e-07	2.56023e-06
244	1.58402e-06	-3.33237e-06	8.74637e-07	2.56868e-06
245	1.43494e-06	-3.3618e-06	1.02235e-06	2.56763e-06
246	1.28385e-06	-3.38086e-06	1.17224e-06	2.55653e-06
247	1.1318e-06	-3.38915e-06	1.32325e-06	2.53493e-06
248	9.79953e-07	-3.3864e-06	1.47422e-06	2.50258e-06
249	8.29517e-07	-3.37254e-06	1.62395e-06	2.45939e-06
250	6.8174e-07	-3.34767e-06	1.77123e-06	2.40551e-06
251	5.3786e-07	-3.3121e-06	1.91485e-06	2.34124e-06
252	3.99063e-07	-3.26633e-06	2.05372e-06	2.26712e-06
253	2.66443e-07	-3.21106e-06	2.1868e-06	2.18384e-06
254	1.40969e-07	-3.14711e-06	2.31325e-06	2.09223e-06
255	2.34569e-08	-3.07548e-06	2.43235e-06	1.99324e-06
256	-8.54502e-08	-2.99721e-06	2.54359e-06	1.88788e-06
257	-1.85289e-07	-2.91343e-06	2.64662e-06	1.77723e-06
258	-2.75777e-07	-2.82529e-06	2.74128e-06	1.66232e-06
259	-3.56805e-07	-2.73389e-06	2.82759e-06	1.54416e-06
260	-4.2842e-07	-2.64032e-06	2.9057e-06	1.42371e-06
261	-4.90809e-07	-2.54558e-06	2.9759e-06	1.30183e-06
262	-5.44271e-07	-2.4506e-06	3.03858e-06	1.17928e-06
263	-5.892e-07	-2.3562e-06	3.0942e-06	1.05672e-06
264	-6.26057e-07	-2.2631e-06	3.14329e-06	9.34675e-07
265	-6.55349e-07	-2.17193e-06	3.1864e-06	8.13577e-07
266	-6.77611e-07	-2.08319e-06	3.22411e-06	6.9374e-07
267	-6.93389e-07	-1.99733e-06	3.25698e-06	5.7538e-07
268	-7.03226e-07	-1.91466e-06	3.28556e-06	4.5862e-07
269	-7.07649e-07	-1.83547e-06	3.31039e-06	3.43498e-07
270	-7.07166e-07	-1.75995e-06	3.33194e-06	2.29981e-07
271	-7.02257e-07	-1.68824e-06	3.35067e-06	1.17969e-07
272	-6.93368e-07	-1.62044e-06	3.367e-06	7.30797e-09
273	-6.80917e-07	-1.55661e-06	3.38128e-06	-1.02204e-07
274	-6.65285e-07	-1.49679e-06	3.39384e-06	-2.10811e-07
275	-6.46822e-07	-1.44097e-06	3.40493e-06	-3.18788e-07
276	-6.25851e-07	-1.38917e-06	3.41478e-06	-4.26443e-07
277	-6.02662e-07	-1.34136e-06	3.42355e-06	-5.34108e-07
278	-5.77523e-07	-1.29753e-06	3.43138e-06	-6.42136e-07
279	-5.5068e-07	-1.25767e-06	3.43832e-06	-7.50897e-07
280	-5.22362e-07	-1.22176e-06	3.44441e-06	-8.60781e-07
281	-4.92781e-07	-1.1898e-06	3.4496e-06	-9.72188e-07
282	-4.62141e-07	-1.16179e-06	3.45381e-06	-1.08553e-06
283	-4.30639e-07	-1.13774e-06	3.45691e-06	-1.20123e-06
284	-3.9847e-07	-1.11768e-06	3.45867e-06	-1.31972e-06
285	-3.65828e-07	-1.10163e-06	3.45884e-06	-1.44142e-06
286	-3.32918e-07	-1.08967e-06	3.45707e-06	-1.56678e-06
287	-2.99951e-07	-1.08183e-06	3.45294e-06	-1.69621e-06
288	-2.67158e-07	-1.0782e-06	3.44594e-06	-1.83013e-06
289	-2.34789e-07	-1.07885e-06	3.43547e-06	-1.96894e-06
290	-2.03126e-07	-1.0839e-06	3.42084e-06	-2.11298e-06
291	-1.72483e-07	-1.09342e-06	3.40122e-06	-2.26258e-06
292	-1.43222e-07	-1.10754e-06	3.37569e-06	-2.41798e-06
293	-1.15756e-07	-1.12633e-06	3.34319e-06	-2.57933e-06
294	-9.05628e-08	-1.1499e-06	3.30253e-06	-2.74667e-06
295	-6.81924e-08	-1.17828e-06	3.25239e-06	-2.91987e-06
296	-4.92752e-08	-1.21149e-06	3.19133e-06	-3.09864e-06
297	-3.45279e-08	-1.24946e-06	3.1178e-06	-3.28242e-06
298	-2.47534e-08	-1.29201e-06	3.03017e-06	-3.47038e-06
299	-2.08334e-08	-1.33885e-06	2.92679e-06	-3.66133e-06
300	-2.37098e-08	-1.38948e-06	2.806e-06	-3.8537e-06
301	-3.43519e-08	-1.4432e-06	2.6663e-06	-4.0455e-06
302	-5.37064e-08	-1.49905e-06	2.50637e-06	-4.23426e-06
303	-8.26285e-08	-1.55579e-06	2.32526e-06	-4.41708e-06
304	-1.21796e-07	-1.61189e-06	2.12251e-06	-4.59063e-06
305	-1.71609e-07	-1.66555e-06	1.89832e-06	-4.75126e-06
306	-2.32091e-07	-1.71476e-06	1.65363e-06	-4.89513e-06
307	-3.02798e-07	-1.75738e-06	1.3903e-06	-5.01843e-06
308	-3.82761e-07	-1.79129e-06	1.11108e-06	-5.11762e-06
309	-4.7047e-07	-1.81456e-06	8.19578e-07	-5.18966e-06
310	-5.63923e-07	-1.82558e-06	5.20164e-07	-5.23234e-06
311	-6.60734e-07	-1.82327e-06	2.17694e-07	-5.24441e-06
312	-7.58289e-07	-1.80712e-06	-8.27574e-08	-5.22576e-06
313	-8.53935e-07	-1.77725e-06	-3.76233e-07	-5.17744e-06
314	-9.4517e-07	-1.73444e-06	-6.58204e-07	-5.10155e-06
315	-1.0298e-06	-1.67994e-06	-9.24836e-07	-5.00108e-06
316	-1.10607e-06	-1.61544e-06	-1.17317e-06	-4.87964e-06
317	-1.17268e-06	-1.54285e-06	-1.40121e-06	-4.7412e-06
318	-1.22887e-06	-1.46418e-06	-1.60792e-06	-4.58979e-06
319	-1.27428e-06	-1.3814e-06	-1.79314e-06	-4.42931e-06
320	-1.30898e-06	-1.29637e-06	-1.95745e-06	-4.26328e-06
321	-1.33331e-06	-1.21073e-06	-2.102e-06	-4.09479e-06
322	-1.34786e-06	-1.12592e-06	-2.22837e-06	-3.92634e-06
323	-1.35336e-06	-1.04315e-06	-2.33836e-06	-3.75994e-06
324	-1.35063e-06	-9.63406e-07	-2.43388e-06	-3.59703e-06
325	-1.34056e-06	-8.87462e-07	-2.51686e-06	-3.43859e-06
326	-1.32403e-06	-8.15924e-07	-2.58908e-06	-3.28516e-06
327	-1.30192e-06	-7.49238e-07	-2.6522e-06	-3.13697e-06
328	-1.27509e-06	-6.87713e-07	-2.70766e-06	-2.99398e-06
329	-1.24434e-06	-6.31541e-07	-2.75668e-06	-2.85595e-06
330	-1.21046e-06	-5.80816e-07	-2.80028e-06	-2.72253e-06
331	-1.17418e-06	-5.35538e-07	-2.83926e-06	-2.59328e-06
332	-1.13616e-06	-4.95634e-07	-2.87423e-06	-2.46774e-06
333	-1.09704e-06	-4.60966e-07	-2.90565e-06	-2.34549e-06
334	-1.05738e-06	-4.31337e-07	-2.93384e-06	-2.22609e-06
335	-1.01767e-06	-4.06506e-07	-2.95902e-06	-2.10921e-06
336	-9.78367e-07	-3.86198e-07	-2.98131e-06	-1.99452e-06
337	-9.39844e-07	-3.70109e-07	-3.0008e-06	-1.8818e-06
338	-9.02426e-07	-3.5792e-07	-3.01754e-06	-1.77085e-06
339	-8.66374e-07	-3.49304e-07	-3.03153e-06	-1.66155e-06
340	-8.31902e-07	-3.43932e-07	-3.0428e-06	-1.55382e-06
341	-7.99169e-07	-3.41482e-07	-3.05136e-06	-1.44761e-06
342	-7.68293e-07	-3.41643e-07	-3.05724e-06	-1.34291e-06
343	-7.39353e-07	-3.4412e-07	-3.06048e-06	-1.23972e-06
344	-7.12394e-07	-3.48638e-07	-3.06113e-06	-1.13808e-06
345	-6.87434e-07	-3.54941e-07	-3.05927e-06	-1.03801e-06
346	-6.64467e-07	-3.62797e-07	-3.055e-06	-9.39538e-07
347	-6.43471e-07	-3.71995e-07	-3.04841e-06	-8.42685e-07
348	-6.24408e-07	-3.82348e-07	-3.03963e-06	-7.47462e-07
349	-6.07232e-07	-3.93692e-07	-3.02878e-06	-6.53865e-07
350	-5.91892e-07	-4.05881e-07	-3.01599e-06	-5.61873e-07
351	-5.78333e-07	-4.18791e-07	-3.00138e-06	-4.71444e-07
352	-5.66501e-07	-4.32314e-07	-2.98507e-06	-3.82516e-07
353	-5.56345e-07	-4.46358e-07	-2.96716e-06	-2.95012e-07
354	-5.47817e-07	-4.60845e-07	-2.94776e-06	-2.08833e-07
355	-5.40876e-07	-4.75709e-07	-2.92694e-06	-1.23871e-07
356	-5.35488e-07	-4.90891e-07	-2.90473e-06	-4.00012e-08
357	-5.31626e-07	-5.06341e-07	-2.88117e-06	4.29048e-08
358	-5.29272e-07	-5.22015e-07	-2.85625e-06	1.24981e-07
359	-5.28418e-07	-5.37869e-07	-2.82995e-06	2.06361e-07
360	-5.29063e-07	-5.53861e-07	-2.80219e-06	2.87173e-07
361	-5.31214e-07	-5.69947e-07	-2.7729e-06	3.67536e-07
362	-5.34889e-07	-5.86082e-07	-2.74194e-06	4.47555e-07
363	-5.4011e-07	-6.02213e-07	-2.70916e-06	5.27315e-07
364	-5.46906e-07	-6.18279e-07	-2.67439e-06	6.06877e-07
365	-5.55313e-07	-6.34212e-07	-2.63743e-06	6.86272e-07
366	-5.65369e-07	-6.49932e-07	-2.59804e-06	7.65495e-07
367	-5.77111e-07	-6.65346e-07	-2.55599e-06	8.44502e-07
368	-5.90579e-07	-6.80348e-07	-2.51101e-06	9.23202e-07
369	-6.05807e-07	-6.94815e-07	-2.46284e-06	1.00145e-06
370	-6.22822e-07	-7.08611e-07	-2.41121e-06	1.07905e-06
371	-6.41641e-07	-7.21579e-07	-2.35587e-06	1.15575e-06
372	-6.62268e-07	-7.33551e-07	-2.29658e-06	1.23121e-06
373	-6.84686e-07	-7.4434e-07	-2.23314e-06	1.30506e-06
374	-7.08856e-07	-7.53747e-07	-2.1654e-06	1.37685e-06
375	-7.34712e-07	-7.61564e-07	-2.09325e-06	1.44608e-06
376	-7.62156e-07	-7.67577e-07	-2.01667e-06	1.51218e-06
377	-7.91058e-07	-7.7157e-07	-1.93574e-06	1.57457e-06
378	-8.21246e-07	-7.73334e-07	-1.85063e-06	1.63263e-06
379	-8.52513e-07	-7.72673e-07	-1.76163e-06	1.68573e-06
380	-8.84612e-07	-7.69415e-07	-1.66913e-06	1.73328e-06
381	-9.17263e-07	-7.63415e-07	-1.57365e-06	1.77472e-06
382	-9.50152e-07	-7.54569e-07	-1.47583e-06	1.80955e-06
383	-9.82943e-07	-7.42818e-07	-1.37642e-06	1.83738e-06
384	-1.01528e-06	-7.28157e-07	-1.27622e-06	1.85794e-06
385	-1.04681e-06	-7.10636e-07	-1.17612e-06	1.87109e-06
386	-1.07718e-06	-6.90364e-07	-1.07704e-06	1.87684e-06
387	-1.10606e-06	-6.67506e-07	-9.7988e-07	1.87535e-06
388	-1.13313e-06	-6.4228e-07	-8.85528e-07	1.86695e-06
389	-1.15815e-06	-6.14951e-07	-7.94801e-07	1.85211e-06
390	-1.18089e-06	-5.8582e-07	-7.08431e-07	1.8314e-06
391	-1.20119e-06	-5.55213e-07	-6.27036e-07	1.80554e-06
392	-1.21894e-06	-5.23473e-07	-5.51111e-07	1.77529e-06
393	-1.2341e-06	-4.90945e-07	-4.81018e-07	1.7415e-06
394	-1.24668e-06	-4.57967e-07	-4.16981e-07	1.70503e-06
395	-1.25672e-06	-4.24859e-07	-3.59093e-07	1.66673e-06
396	-1.26433e-06	-3.9192e-07	-3.07319e-07	1.62747e-06
397	-1.26965e-06	-3.59415e-07	-2.61512e-07	1.58804e-06
398	-1.27284e-06	-3.27576e-07	-2.21425e-07	1.54923e-06
399	-1.27409e-06	-2.96601e-07	-1.86718e-07	1.51174e-06
400	-1.2736e-06	-2.66649e-07	-1.56976e-07	1.47622e-06
401	-1.27157e-06	-2.37847e-07	-1.3172e-07	1.44325e-06
402	-1.26823e-06	-2.10285e-07	-1.10411e-07	1.41336e-06
403	-1.26378e-06	-1.84027e-07	-9.24599e-08	1.387e-06
404	-1.25843e-06	-1.59104e-07	-7.72293e-08	1.36455e-06
405	-1.25237e-06	-1.35525e-07	-6.40375e-08	1.34633e-06
406	-1.2458e-06	-1.13278e-07	-5.21577e-08	1.33258e-06
407	-1.23889e-06	-9.23269e-08	-4.08174e-08	1.32348e-06
408	-1.23181e-06	-7.26208e-08	-2.91986e-08	1.3191e-06
409	-1.22472e-06	-5.40909e-08	-1.64391e-08	1.31942e-06
410	-1.21775e-06	-3.66527e-08	-1.63756e-09	1.3243e-06
411	-1.21104e-06	-2.02067e-08	1.61358e-08	1.33345e-06
412	-1.2047e-06	-4.63871e-09	3.78213e-08	1.34644e-06
413	-1.19883e-06	1.01794e-08	6.43411e-08	1.36264e-06
414	-1.19351e-06	2.43887e-08	9.65595e-08	1.3812e-06
415	-1.1888e-06	3.81417e-08	1.35231e-07	1.40108e-06
416	-1.18471e-06	5.15987e-08	1.80937e-07	1.42101e-06
417	-1.18126e-06	6.49236e-08	2.34017e-07	1.43955e-06
418	-1.17841e-06	7.82775e-08	2.94503e-07	1.45511e-06
419	-1.17609e-06	9.18108e-08	3.62059e-07	1.46604e-06
420	-1.17421e-06	1.05655e-07	4.35956e-07	1.47075e-06
421	-1.17265e-06	1.19915e-07	5.15072e-07	1.46781e-06
422	-1.17126e-06	1.34662e-07	5.97938e-07	1.45605e-06
423	-1.16991e-06	1.49927e-07	6.82831e-07	1.4347e-06
424	-1.16844e-06	1.65705e-07	7.67889e-07	1.40342e-06
425	-1.16673e-06	1.81957e-07	8.51251e-07	1.36234e-06
426	-1.16466e-06	1.98612e-07	9.31192e-07	1.312e-06
427	-1.16217e-06	2.15584e-07	1.00623e-06	1.25331e-06
428	-1.15919e-06	2.32776e-07	1.07519e-06	1.18742e-06
429	-1.15571e-06	2.5009e-07	1.13726e-06	1.11564e-06
430	-1.15174e-06	2.67438e-07	1.19195e-06	1.0393e-06
431	-1.14731e-06	2.84743e-07	1.23909e-06	9.59683e-07
432	-1.14244e-06	3.01943e-07	1.27876e-06	8.77955e-07
433	-1.13719e-06	3.18994e-07	1.31119e-06	7.95135e-07
434	-1.13162e-06	3.35868e-07	1.33678e-06	7.12073e-07
435	-1.12578e-06	3.5255e-07	1.35596e-06	6.2946e-07
436	-1.11972e-06	3.69041e-07	1.36921e-06	5.47838e-07
437	-1.11349e-06	3.85352e-07	1.37699e-06	4.6763e-07
438	-1.10713e-06	4.01501e-07	1.37976e-06	3.89162e-07
439	-1.10068e-06	4.17516e-07	1.37792e-06	3.12686e-07
440	-1.09416e-06	4.3343e-07	1.37186e-06	2.38405e-07
441	-1.08761e-06	4.49282e-07	1.36193e-06	1.66487e-07
442	-1.08105e-06	4.65114e-07	1.34846e-06	9.7079e-08
443	-1.07447e-06	4.80975e-07	1.33177e-06	3.03075e-08
444	-1.06789e-06	4.96912e-07	1.31218e-06	-3.3716e-08
445	-1.0613e-06	5.12979e-07	1.29002e-06	-9.49012e-08
446	-1.05469e-06	5.29229e-07	1.26561e-06	-1.53183e-07
447	-1.04804e-06	5.45717e-07	1.23929e-06	-2.08529e-07
448	-1.04131e-06	5.62498e-07	1.2114e-06	-2.60946e-07
449	-1.03448e-06	5.79625e-07	1.18226e-06	-3.10484e-07
450	-1.0275e-06	5.97151e-07	1.1522e-06	-3.57237e-07
451	-1.0203e-06	6.15125e-07	1.12152e-06	-4.01344e-07
452	-1.01283e-06	6.33592e-07	1.09047e-06	-4.42986e-07
453	-1.00499e-06	6.52591e-07	1.05928e-06	-4.82377e-07
454	-9.96722e-07	6.72157e-07	1.02813e-06	-5.19758e-07
455	-9.87914e-07	6.92313e-07	9.97134e-07	-5.55387e-07
456	-9.78466e-07	7.13075e-07	9.6638e-07	-5.8953e-07
457	-9.68264e-07	7.34449e-07	9.35885e-07	-6.22449e-07
458	-9.57188e-07	7.56426e-07	9.05622e-07	-6.54398e-07
459	-9.45108e-07	7.78983e-07	8.75518e-07	-6.85611e-07
460	-9.3189e-07	8.0208e-07	8.45456e-07	-7.16295e-07
461	-9.17393e-07	8.2566e-07	8.15287e-07	-7.46627e-07
462	-9.01475e-07	8.49644e-07	7.84826e-07	-7.76748e-07
463	-8.83992e-07	8.7393e-07	7.53868e-07	-8.06758e-07
464	-8.64802e-07	8.98389e-07	7.22186e-07	-8.36715e-07
465	-8.4377e-07	9.22867e-07	6.89542e-07	-8.66631e-07
466	-8.20773e-07	9.4718e-07	6.55693e-07	-8.9647e-07
467	-7.95704e-07	9.71114e-07	6.20395e-07	-9.26148e-07
468	-7.68477e-07	9.94427e-07	5.83414e-07	-9.5553e-07
469	-7.39038e-07	1.01685e-06	5.44532e-07	-9.84432e-07
470	-7.07371e-07	1.03808e-06	5.03554e-07	-1.01262e-06
471	-6.73503e-07	1.0578e-06	4.60321e-07	-1.03982e-06
472	-6.37515e-07	1.07568e-06	4.14712e-07	-1.0657e-06
473	-5.99547e-07	1.0914e-06	3.66662e-07	-1.0899e-06
474	-5.598e-07	1.10463e-06	3.16164e-07	-1.11204e-06
475	-5.18539e-07	1.11507e-06	2.63281e-07	-1.1317e-06
476	-4.76092e-07	1.12247e-06	2.08149e-07	-1.14846e-06
477	-4.32837e-07	1.1266e-06	1.50987e-07	-1.16191e-06
478	-3.89199e-07	1.12735e-06	9.20934e-08	-1.17167e-06
479	-3.45626e-07	1.12465e-06	3.18469e-08	-1.17737e-06
480	-3.02575e-07	1.11852e-06	-2.93005e-08	-1.17872e-06
481	-2.60485e-07	1.10909e-06	-9.08338e-08	-1.17552e-06
482	-2.19764e-07	1.09654e-06	-1.5219e-07	-1.16761e-06
483	-1.80762e-07	1.08114e-06	-2.12775e-07	-1.15498e-06
484	-1.43763e-07	1.06318e-06	-2.71988e-07	-1.13769e-06
485	-1.08978e-07	1.04302e-06	-3.29244e-07	-1.11592e-06
486	-7.65432e-08	1.02099e-06	-3.83992e-07	-1.08997e-06
487	-4.65253e-08	9.97434e-07	-4.35745e-07	-1.06019e-06
488	-1.89356e-08	9.72654e-07	-4.84089e-07	-1.02705e-06
489	6.25808e-09	9.46929e-07	-5.28702e-07	-9.91046e-07
490	2.9117e-08	9.20495e-07	-5.6936e-07	-9.52721e-07
491	4.97181e-08	8.93552e-07	-6.05936e-07	-9.12629e-07
492	6.81441e-08	8.66268e-07	-6.38402e-07	-8.71318e-07
493	8.44759e-08	8.3878e-07	-6.66816e-07	-8.29308e-07
494	9.87885e-08	8.11209e-07	-6.91311e-07	-7.87078e-07
495	1.11149e-07	7.83659e-07	-7.12084e-07	-7.45055e-07
496	1.21618e-07	7.56226e-07	-7.2938e-07	-7.03608e-07
497	1.30248e-07	7.29002e-07	-7.43476e-07	-6.63044e-07
498	1.37091e-07	7.02076e-07	-7.54669e-07	-6.23609e-07
499	1.42195e-07	6.75538e-07	-7.63264e-07	-5.85488e-07
500	1.45609e-07	6.49476e-07	-7.69562e-07	-5.48813e-07
