# Supplementary material for: Data on the flexural vibration of thin plate with elastically restrained edges: Finite element method and wave based method simulations
Source: Data Brief. 2020 Jun 29;31:105883. doi: 10.1016/j.dib.2020.105883 (PMC7334394; doi:10.1016/j.dib.2020.105883)
Supplement: Supplementary file 1 [file mmc1.zip › Data files/ANSYS_EEEE.xlsx]

## Sheet: Kw100Ka1000
Freq (Hz)	w1 (m)	w2 (m)
1	3.08115e-05	3.26926e-05
2	3.11891e-05	3.30533e-05
3	3.18359e-05	3.36705e-05
4	3.27803e-05	3.45701e-05
5	3.40658e-05	3.57921e-05
6	3.57565e-05	3.73949e-05
7	3.79453e-05	3.94635e-05
8	4.07675e-05	4.21214e-05
9	4.44239e-05	4.55514e-05
10	4.92213e-05	5.0033e-05
11	5.56485e-05	5.60112e-05
12	6.45278e-05	6.42346e-05
13	7.73482e-05	7.60586e-05
14	9.70929e-05	9.42012e-05
15	0.000130696	0.000124985
16	0.000198657	0.00018712
17	0.00039894	0.0003701
18	0.00693317	0.00634232
19	-0.000510767	-0.00046233
20	-0.000272458	-0.000245929
21	-0.000208132	-0.000190326
22	-0.000197878	-0.000189148
23	-0.000261672	-0.00027817
24	0.00244671	0.0032829
25	7.15779e-05	0.000162365
26	5.09226e-06	8.22458e-05
27	-1.87801e-05	6.46512e-05
28	-3.57722e-05	6.84564e-05
29	-5.90947e-05	9.51554e-05
30	-0.000125911	0.000199923
31	0.00106804	-0.00179061
32	0.00010064	-0.000182441
33	5.39765e-05	-0.000105649
34	3.89558e-05	-8.0945e-05
35	3.32548e-05	-7.14738e-05
36	3.27561e-05	-7.07755e-05
37	3.80888e-05	-8.10075e-05
38	5.97505e-05	-0.000126078
39	-0.00289666	0.0067827
40	-1.23728e-05	8.08073e-05
41	5.32498e-05	5.09981e-05
42	-0.000117208	-2.56042e-05
43	-4.14157e-05	-6.69232e-06
44	-2.74174e-05	-6.02706e-06
45	-2.13832e-05	-6.48517e-06
46	-1.80459e-05	-6.9723e-06
47	-1.597e-05	-7.35242e-06
48	-1.45965e-05	-7.62645e-06
49	-1.36627e-05	-7.81456e-06
50	-1.30314e-05	-7.93445e-06
51	-1.26274e-05	-7.9975e-06
52	-1.2411e-05	-8.00815e-06
53	-1.23674e-05	-7.963e-06
54	-1.25042e-05	-7.84812e-06
55	-1.28586e-05	-7.63196e-06
56	-1.35201e-05	-7.24771e-06
57	-1.46984e-05	-6.54332e-06
58	-1.69662e-05	-5.10632e-06
59	-2.25361e-05	-1.34076e-06
60	-5.52823e-05	2.19957e-05
61	2.25399e-05	-3.46066e-05
62	2.33936e-06	-2.04723e-05
63	-2.44217e-06	-1.75587e-05
64	-4.73465e-06	-1.65374e-05
65	-6.20896e-06	-1.62164e-05
66	-7.34845e-06	-1.62662e-05
67	-8.35267e-06	-1.65681e-05
68	-9.32788e-06	-1.7079e-05
69	-1.0346e-05	-1.77926e-05
70	-1.14693e-05	-1.87266e-05
71	-1.27642e-05	-1.99216e-05
72	-1.43145e-05	-2.14468e-05
73	-1.62388e-05	-2.34134e-05
74	-1.87204e-05	-2.60039e-05
75	-2.2067e-05	-2.95319e-05
76	-2.68457e-05	-3.45801e-05
77	-3.42377e-05	-4.23626e-05
78	-4.71858e-05	-5.5891e-05
79	-7.56258e-05	-8.52468e-05
80	-0.000186998	-0.000197681
81	0.000641427	0.000498649
82	9.33151e-05	9.623e-05
83	5.46819e-05	5.14379e-05
84	3.86954e-05	3.34977e-05
85	2.9982e-05	2.36903e-05
86	2.44223e-05	1.73594e-05
87	2.03855e-05	1.27637e-05
88	1.68654e-05	9.02307e-06
89	1.21182e-05	5.28896e-06
90	-2.68107e-05	-8.85215e-06
91	2.65094e-05	5.66202e-06
92	2.08697e-05	1.80976e-06
93	1.93156e-05	-1.00439e-06
94	1.89665e-05	-3.87022e-06
95	1.94403e-05	-7.21542e-06
96	2.08334e-05	-1.15687e-05
97	2.36507e-05	-1.7947e-05
98	2.93671e-05	-2.89152e-05
99	4.34992e-05	-5.37712e-05
100	0.000115141	-0.000174764
101	-0.000106638	0.000195724
102	-3.1381e-05	6.89293e-05
103	-1.67578e-05	4.37699e-05
104	-1.06327e-05	3.29316e-05
105	-7.3068e-06	2.68644e-05
106	-5.23256e-06	2.29736e-05
107	-3.81446e-06	2.02627e-05
108	-2.77127e-06	1.8267e-05
109	-1.94736e-06	1.67411e-05
110	-1.23961e-06	1.55443e-05
111	-5.5707e-07	1.45923e-05
112	2.25957e-07	1.38372e-05
113	1.40735e-06	1.32695e-05
114	4.35201e-06	1.30073e-05
115	0.000211654	3.48925e-05
116	-6.76171e-06	1.09152e-05
117	-3.67539e-06	1.09088e-05
118	-2.60531e-06	1.07439e-05
119	-2.03871e-06	1.05777e-05
120	-1.67727e-06	1.0438e-05
121	-1.42086e-06	1.03327e-05
122	-1.2257e-06	1.0265e-05
123	-1.06904e-06	1.02372e-05
124	-9.37478e-07	1.02519e-05
125	-8.22168e-07	1.03126e-05
126	-7.1661e-07	1.04245e-05
127	-6.15416e-07	1.05948e-05
128	-5.13513e-07	1.08341e-05
129	-4.05463e-07	1.11575e-05
130	-2.84689e-07	1.15869e-05
131	-1.42385e-07	1.21553e-05
132	3.43363e-08	1.29142e-05
133	2.65922e-07	1.39479e-05
134	5.87701e-07	1.54041e-05
135	1.06726e-06	1.7567e-05
136	1.85296e-06	2.10608e-05
137	3.34675e-06	2.7576e-05
138	7.14941e-06	4.38403e-05
139	3.35774e-05	0.000155206
140	-2.06087e-05	-7.20254e-05
141	-9.54434e-06	-2.50766e-05
142	-6.89806e-06	-1.34173e-05
143	-5.77939e-06	-8.08919e-06
144	-5.21797e-06	-5.00088e-06
145	-4.93263e-06	-2.95127e-06
146	-4.81497e-06	-1.45824e-06
147	-4.81812e-06	-2.88263e-07
148	-4.92354e-06	6.88325e-07
149	-5.12993e-06	1.55272e-06
150	-5.45099e-06	2.36264e-06
151	-5.9196e-06	3.16569e-06
152	-6.60125e-06	4.00815e-06
153	-7.62977e-06	4.94203e-06
154	-9.31373e-06	6.02832e-06
155	-1.255e-05	7.30542e-06
156	-2.15578e-05	8.33257e-06
157	-0.00034182	-6.1427e-05
158	1.27392e-05	3.78212e-05
159	-2.65048e-05	0.000248289
160	9.34646e-06	-3.97811e-05
161	4.38908e-06	-1.66147e-05
162	2.27156e-06	-9.61278e-06
163	9.221e-07	-6.11211e-06
164	-1.13405e-07	-3.90198e-06
165	-1.01573e-06	-2.27695e-06
166	-1.88562e-06	-9.30015e-07
167	-2.79918e-06	3.10173e-07
168	-3.83383e-06	1.56932e-06
169	-5.09057e-06	2.97345e-06
170	-6.72794e-06	4.69201e-06
171	-9.0344e-06	7.01228e-06
172	-1.26208e-05	1.05265e-05
173	-1.90734e-05	1.67596e-05
174	-3.42286e-05	3.13102e-05
175	-0.00011128	0.000105194
176	0.00011662	-0.00011343
177	4.24219e-05	-4.2358e-05
178	2.78345e-05	-2.85129e-05
179	2.20443e-05	-2.31857e-05
180	1.9466e-05	-2.10687e-05
181	1.88288e-05	-2.10507e-05
182	2.03132e-05	-2.35923e-05
183	2.66361e-05	-3.24003e-05
184	6.9534e-05	-8.96225e-05
185	-3.73437e-05	5.1871e-05
186	-1.015e-05	1.55871e-05
187	-4.38139e-06	7.75146e-06
188	-2.04994e-06	4.49742e-06
189	-8.76063e-07	2.79494e-06
190	-2.20882e-07	1.79172e-06
191	1.61528e-07	1.15767e-06
192	3.84173e-07	7.39593e-07
193	5.05051e-07	4.57612e-07
194	5.56053e-07	2.66612e-07
195	5.55296e-07	1.39687e-07
196	5.12911e-07	6.02595e-08
197	4.33899e-07	1.80611e-08
198	3.19502e-07	6.99851e-09
199	1.67696e-07	2.40463e-08
200	-2.69807e-08	6.8787e-08
201	-2.7433e-07	1.43475e-07
202	-5.90462e-07	2.53702e-07
203	-1.00173e-06	4.1002e-07
204	-1.55276e-06	6.31475e-07
205	-2.32433e-06	9.53606e-07
206	-3.47809e-06	1.44868e-06
207	-5.39132e-06	2.28684e-06
208	-9.20029e-06	3.98297e-06
209	-2.06844e-05	9.16299e-06
210	0.000861001	-0.000391935
211	2.26924e-05	-1.0699e-05
212	1.17773e-05	-5.84912e-06
213	7.53326e-06	-4.11861e-06
214	4.29885e-06	-3.08813e-06
215	-1.57103e-06	-2.05577e-06
216	0.000157215	6.88647e-07
217	1.15555e-05	-7.09012e-06
218	9.40308e-06	-4.23079e-06
219	8.15837e-06	-3.58241e-06
220	7.4349e-06	-3.2798e-06
221	6.9694e-06	-3.10642e-06
222	6.65425e-06	-3.00028e-06
223	6.43803e-06	-2.93623e-06
224	6.29326e-06	-2.90198e-06
225	6.20439e-06	-2.89078e-06
226	6.16259e-06	-2.89878e-06
227	6.16357e-06	-2.92371e-06
228	6.20662e-06	-2.96435e-06
229	6.29492e-06	-3.02021e-06
230	6.43701e-06	-3.09134e-06
231	6.65116e-06	-3.17823e-06
232	6.97728e-06	-3.28178e-06
233	7.51649e-06	-3.40308e-06
234	8.61627e-06	-3.54271e-06
235	1.28094e-05	-3.69216e-06
236	-4.97693e-06	-3.96659e-06
237	3.58087e-06	-4.15558e-06
238	5.14086e-06	-4.41351e-06
239	5.98479e-06	-4.72027e-06
240	6.65019e-06	-5.08389e-06
241	7.28584e-06	-5.51778e-06
242	7.96193e-06	-6.04107e-06
243	8.73014e-06	-6.68108e-06
244	9.64476e-06	-7.47794e-06
245	1.07773e-05	-8.49289e-06
246	1.22358e-05	-9.8241e-06
247	1.42003e-05	-1.16393e-05
248	1.70028e-05	-1.42509e-05
249	2.13369e-05	-1.83134e-05
250	2.89419e-05	-2.54706e-05
251	4.57745e-05	-4.13548e-05
252	0.000114534	-0.000106342
253	-0.000207906	0.000198593
254	-5.32147e-05	5.23473e-05
255	-3.00938e-05	3.05163e-05
256	-2.07737e-05	2.17362e-05
257	-1.574e-05	1.70101e-05
258	-1.25898e-05	1.40659e-05
259	-1.04332e-05	1.20625e-05
260	-8.86482e-06	1.06164e-05
261	-7.67311e-06	9.5279e-06
262	-6.73713e-06	8.68275e-06
263	-5.98266e-06	8.01089e-06
264	-5.3616e-06	7.46699e-06
265	-4.84143e-06	7.02046e-06
266	-4.39937e-06	6.64989e-06
267	-4.01898e-06	6.33993e-06
268	-3.68811e-06	6.07924e-06
269	-3.39756e-06	5.85933e-06
270	-3.14028e-06	5.67371e-06
271	-2.91072e-06	5.51737e-06
272	-2.7045e-06	5.38638e-06
273	-2.51809e-06	5.27768e-06
274	-2.34862e-06	5.18883e-06
275	-2.19376e-06	5.11791e-06
276	-2.05156e-06	5.06342e-06
277	-1.92042e-06	5.02419e-06
278	-1.79902e-06	4.99935e-06
279	-1.68623e-06	4.98828e-06
280	-1.58119e-06	4.99057e-06
281	-1.48319e-06	5.00601e-06
282	-1.39174e-06	5.0346e-06
283	-1.30657e-06	5.07653e-06
284	-1.22773e-06	5.13217e-06
285	-1.15568e-06	5.20211e-06
286	-1.09158e-06	5.28716e-06
287	-1.03779e-06	5.3884e-06
288	-9.98993e-07	5.5072e-06
289	-9.84921e-07	5.64526e-06
290	-1.01801e-06	5.80473e-06
291	-1.16107e-06	5.98829e-06
292	-1.67168e-06	6.19936e-06
293	-6.13867e-06	6.44342e-06
294	2.68564e-06	6.71918e-06
295	1.21242e-06	7.04219e-06
296	9.42926e-07	7.41667e-06
297	9.12259e-07	7.85416e-06
298	9.82924e-07	8.3696e-06
299	1.11929e-06	8.98325e-06
300	1.31368e-06	9.72328e-06
301	1.57151e-06	1.06301e-05
302	1.90885e-06	1.1764e-05
303	2.3556e-06	1.32187e-05
304	2.96485e-06	1.5149e-05
305	3.83507e-06	1.78302e-05
306	5.16687e-06	2.18074e-05
307	7.4344e-06	2.83421e-05
308	1.20708e-05	4.12275e-05
309	2.61728e-05	8.03948e-05
310	0.00209433	0.00167111
311	-3.81046e-05	-3.95446e-05
312	-3.30936e-05	3.47767e-05
313	5.40571e-06	-9.34896e-05
314	-3.34294e-06	-4.20502e-05
315	-4.01992e-06	-3.08388e-05
316	-3.89354e-06	-2.69659e-05
317	-3.50928e-06	-2.82575e-05
318	-2.3416e-06	-4.66797e-05
319	-7.04614e-06	5.23506e-05
320	-4.73921e-06	8.07895e-06
321	-4.41187e-06	2.51448e-06
322	-4.35504e-06	9.60564e-07
323	-4.44575e-06	6.50731e-07
324	-4.68162e-06	9.56335e-07
325	-5.11427e-06	1.74257e-06
326	-5.87708e-06	3.13174e-06
327	-7.32248e-06	5.64474e-06
328	-1.06884e-05	1.12382e-05
329	-2.5274e-05	3.47563e-05
330	3.64516e-05	-6.36268e-05
331	9.08513e-06	-1.97003e-05
332	4.72061e-06	-1.25219e-05
333	2.96277e-06	-9.51165e-06
334	2.02443e-06	-7.81303e-06
335	1.44613e-06	-6.68929e-06
336	1.056e-06	-5.86182e-06
337	7.7473e-07	-5.19787e-06
338	5.59824e-07	-4.61997e-06
339	3.85043e-07	-4.06991e-06
340	2.30533e-07	-3.48519e-06
341	7.48711e-08	-2.76491e-06
342	-1.21017e-07	-1.66795e-06
343	-4.90706e-07	7.20135e-07
344	-2.58335e-06	1.52542e-05
345	1.79149e-06	-1.55537e-05
346	7.81837e-07	-8.54162e-06
347	5.25049e-07	-6.78471e-06
348	4.03804e-07	-5.956e-06
349	3.32908e-07	-5.46153e-06
350	2.87279e-07	-5.12826e-06
351	2.56732e-07	-4.88704e-06
352	2.36283e-07	-4.70468e-06
353	2.23173e-07	-4.5632e-06
354	2.15741e-07	-4.45201e-06
355	2.1293e-07	-4.36444e-06
356	2.14039e-07	-4.29615e-06
357	2.18601e-07	-4.2442e-06
358	2.26304e-07	-4.20656e-06
359	2.36951e-07	-4.18187e-06
360	2.50433e-07	-4.16923e-06
361	2.66716e-07	-4.16809e-06
362	2.85829e-07	-4.1782e-06
363	3.07859e-07	-4.19957e-06
364	3.32957e-07	-4.23245e-06
365	3.61336e-07	-4.27732e-06
366	3.93278e-07	-4.33493e-06
367	4.29146e-07	-4.40631e-06
368	4.694e-07	-4.4928e-06
369	5.14614e-07	-4.59617e-06
370	5.65508e-07	-4.71865e-06
371	6.22987e-07	-4.86314e-06
372	6.88195e-07	-5.03334e-06
373	7.62593e-07	-5.23407e-06
374	8.48073e-07	-5.47165e-06
375	9.47116e-07	-5.75452e-06
376	1.06304e-06	-6.09419e-06
377	1.20041e-06	-6.5067e-06
378	1.36559e-06	-7.01508e-06
379	1.56787e-06	-7.65359e-06
380	1.82126e-06	-8.47547e-06
381	2.14802e-06	-9.56814e-06
382	2.58591e-06	-1.10859e-05
383	3.20488e-06	-1.33287e-05
384	4.15217e-06	-1.69674e-05
385	5.80673e-06	-2.38739e-05
386	9.59101e-06	-4.19779e-05
387	3.33852e-05	-0.00021258
388	-1.24809e-05	6.35009e-05
389	7.62973e-06	2.67967e-05
390	-2.46721e-05	1.65702e-05
391	-9.4052e-06	1.17785e-05
392	-6.30885e-06	8.99222e-06
393	-4.87833e-06	7.16838e-06
394	-4.03408e-06	5.87926e-06
395	-3.4713e-06	4.9172e-06
396	-3.06734e-06	4.16915e-06
397	-2.76244e-06	3.56821e-06
398	-2.52372e-06	3.07216e-06
399	-2.33151e-06	2.65295e-06
400	-2.17324e-06	2.29112e-06
401	-2.04049e-06	1.9726e-06
402	-1.9274e-06	1.68687e-06
403	-1.82972e-06	1.42573e-06
404	-1.74432e-06	1.1825e-06
405	-1.66878e-06	9.51524e-07
406	-1.60122e-06	7.27692e-07
407	-1.54009e-06	5.06111e-07
408	-1.48412e-06	2.81756e-07
409	-1.43216e-06	4.90918e-08
410	-1.38318e-06	-1.98421e-07
411	-1.33611e-06	-4.69018e-07
412	-1.28979e-06	-7.73712e-07
413	-1.24283e-06	-1.1281e-06
414	-1.19337e-06	-1.55557e-06
415	-1.13863e-06	-2.09352e-06
416	-1.07405e-06	-2.80633e-06
417	-9.91167e-07	-3.81606e-06
418	-8.71914e-07	-5.38674e-06
419	-6.68658e-07	-8.21765e-06
420	-2.00154e-07	-1.49741e-05
421	2.43307e-06	-5.3601e-05
422	-4.00652e-06	4.12319e-05
423	-2.27678e-06	1.58537e-05
424	-1.88481e-06	1.01351e-05
425	-1.71028e-06	7.59296e-06
426	-1.6117e-06	6.14419e-06
427	-1.54906e-06	5.19842e-06
428	-1.50675e-06	4.523e-06
429	-1.47746e-06	4.00656e-06
430	-1.45741e-06	3.58756e-06
431	-1.44457e-06	3.22729e-06
432	-1.43788e-06	2.89738e-06
433	-1.43697e-06	2.57268e-06
434	-1.44213e-06	2.22518e-06
435	-1.45442e-06	1.81594e-06
436	-1.47623e-06	1.27965e-06
437	-1.51274e-06	4.86998e-07
438	-1.57641e-06	-8.69425e-07
439	-1.70549e-06	-3.74348e-06
440	-2.10019e-06	-1.31984e-05
441	1.07843e-05	0.000315827
442	-7.11962e-07	2.42104e-05
443	-1.0609e-06	1.71067e-05
444	-1.21074e-06	1.61457e-05
445	-1.33363e-06	1.82981e-05
446	-1.52564e-06	2.67072e-05
447	-2.76186e-06	0.000101743
448	-6.49554e-07	-3.3437e-05
449	-1.02577e-06	-1.17566e-05
450	-1.14354e-06	-6.19362e-06
451	-1.21131e-06	-3.70854e-06
452	-1.26136e-06	-2.32441e-06
453	-1.30366e-06	-1.45187e-06
454	-1.34245e-06	-8.54951e-07
455	-1.37992e-06	-4.21332e-07
456	-1.4174e-06	-9.09928e-08
457	-1.45581e-06	1.70964e-07
458	-1.49586e-06	3.862e-07
459	-1.53816e-06	5.68907e-07
460	-1.5833e-06	7.28832e-07
461	-1.63185e-06	8.72975e-07
462	-1.68445e-06	1.00659e-06
463	-1.74179e-06	1.13382e-06
464	-1.80468e-06	1.25811e-06
465	-1.87406e-06	1.38249e-06
466	-1.95105e-06	1.50981e-06
467	-2.03703e-06	1.64292e-06
468	-2.1337e-06	1.78487e-06
469	-2.24319e-06	1.9391e-06
470	-2.36821e-06	2.10973e-06
471	-2.51232e-06	2.30182e-06
472	-2.68019e-06	2.52197e-06
473	-2.87819e-06	2.77898e-06
474	-3.11516e-06	3.08507e-06
475	-3.40378e-06	3.45789e-06
476	-3.7629e-06	3.92401e-06
477	-4.22181e-06	4.52551e-06
478	-4.82858e-06	5.33354e-06
479	-5.66776e-06	6.47864e-06
480	-6.90184e-06	8.2296e-06
481	-8.87906e-06	1.12442e-05
482	-1.23758e-05	1.76964e-05
483	-5.71141e-06	4.4974e-05
484	0.00022802	-0.000217301
485	2.40582e-05	-2.78048e-05
486	1.18894e-05	-1.51515e-05
487	7.55279e-06	-1.05534e-05
488	5.24257e-06	-8.22108e-06
489	3.65903e-06	-6.88306e-06
490	2.18922e-06	-6.1689e-06
491	-3.62881e-07	-6.32725e-06
492	5.41904e-05	1.85523e-05
493	5.88624e-06	-2.29386e-06
494	4.03182e-06	-2.70085e-06
495	3.27025e-06	-2.73614e-06
496	2.83317e-06	-2.7479e-06
497	2.57269e-06	-2.8783e-06
498	2.55204e-06	-3.61049e-06
499	-4.02598e-07	6.85202e-06
500	1.46864e-06	-6.63964e-07
501	1.48033e-06	-1.10956e-06
502	1.42242e-06	-1.22193e-06
503	1.35676e-06	-1.24703e-06
504	1.2954e-06	-1.23914e-06
505	1.24174e-06	-1.21673e-06
506	1.19698e-06	-1.18752e-06
507	1.1619e-06	-1.15511e-06
508	1.1374e-06	-1.12121e-06
509	1.12496e-06	-1.08654e-06
510	1.12711e-06	-1.0512e-06
511	1.14817e-06	-1.01476e-06
512	1.19582e-06	-9.76129e-07
513	1.2846e-06	-9.33075e-07
514	1.4451e-06	-8.80853e-07
515	1.75354e-06	-8.07653e-07
516	2.46535e-06	-6.73966e-07
517	5.28895e-06	-2.15758e-07
518	-1.10874e-05	-2.72665e-06
519	-2.23743e-06	-1.34099e-06
520	-1.1022e-06	-1.1499e-06
521	-6.50212e-07	-1.06746e-06
522	-3.83014e-07	-1.01871e-06
523	-1.3334e-07	-9.85632e-07
524	5.84408e-07	-9.64859e-07
525	-1.25966e-06	-9.30062e-07
526	-6.09726e-07	-9.18163e-07
527	-4.65816e-07	-9.05309e-07
528	-4.01734e-07	-8.94167e-07
529	-3.67763e-07	-8.84739e-07
530	-3.49462e-07	-8.76886e-07
531	-3.40847e-07	-8.70485e-07
532	-3.38914e-07	-8.65447e-07
533	-3.41962e-07	-8.61713e-07
534	-3.48963e-07	-8.59253e-07
535	-3.59267e-07	-8.58059e-07
536	-3.7246e-07	-8.58147e-07
537	-3.88282e-07	-8.59558e-07
538	-4.06583e-07	-8.62356e-07
539	-4.27283e-07	-8.66637e-07
540	-4.50356e-07	-8.72534e-07
541	-4.75795e-07	-8.80229e-07
542	-5.03572e-07	-8.89977e-07
543	-5.33574e-07	-9.02136e-07
544	-5.65444e-07	-9.17238e-07
545	-5.98246e-07	-9.36127e-07
546	-6.29573e-07	-9.60283e-07
547	-6.52858e-07	-9.92768e-07
548	-6.46704e-07	-1.0418e-06
549	-5.04427e-07	-1.14397e-06
550	5.22762e-06	-3.08989e-06
551	-1.76748e-06	-8.76179e-07
552	-1.62592e-06	-1.02123e-06
553	-1.72348e-06	-1.11336e-06
554	-1.92406e-06	-1.20842e-06
555	-2.22869e-06	-1.32519e-06
556	-2.68328e-06	-1.48418e-06
557	-3.39957e-06	-1.7232e-06
558	-4.66586e-06	-2.13444e-06
559	-7.47466e-06	-3.03165e-06
560	-1.89314e-05	-6.6558e-06
561	3.51107e-05	1.03728e-05
562	9.07553e-06	2.1506e-06
563	5.19499e-06	9.13163e-07
564	3.62594e-06	4.03206e-07
565	2.77157e-06	1.16745e-07
566	2.22687e-06	-7.47176e-08
567	1.83668e-06	-2.21882e-07
568	1.5107e-06	-3.59102e-07
569	1.02412e-06	-6.05375e-07
570	1.8036e-06	-1.45481e-07
571	1.32789e-06	-4.08731e-07
572	1.1544e-06	-5.08809e-07
573	1.03495e-06	-5.85729e-07
574	9.40527e-07	-6.55514e-07
575	8.6161e-07	-7.23486e-07
576	7.93545e-07	-7.92503e-07
577	7.33545e-07	-8.64653e-07
578	6.79719e-07	-9.4181e-07
579	6.30682e-07	-1.02591e-06
580	5.85347e-07	-1.11912e-06
581	5.42815e-07	-1.22405e-06
582	5.02291e-07	-1.34396e-06
583	4.63022e-07	-1.48305e-06
584	4.24242e-07	-1.64696e-06
585	3.85098e-07	-1.84344e-06
586	3.44554e-07	-2.08354e-06
587	3.01246e-07	-2.38358e-06
588	2.53215e-07	-2.76877e-06
589	1.97414e-07	-3.28023e-06
590	1.28656e-07	-3.98987e-06
591	3.71284e-08	-5.03589e-06
592	-9.85427e-08	-6.72164e-06
593	-3.35929e-07	-9.86742e-06
594	-9.02987e-07	-1.77259e-05
595	-4.63723e-06	-7.08038e-05
596	3.06576e-06	3.93919e-05
597	1.42093e-06	1.61371e-05
598	1.00833e-06	1.04732e-05
599	8.15616e-07	7.94987e-06
600	7.01101e-07	6.54629e-06
601	6.23337e-07	5.67294e-06
602	5.65756e-07	5.09585e-06
603	5.204e-07	4.70452e-06
604	4.82937e-07	4.44086e-06
605	4.50762e-07	4.27248e-06
606	4.22166e-07	4.1812e-06
607	3.9592e-07	4.15771e-06
608	3.71036e-07	4.19921e-06
609	3.46606e-07	4.30865e-06
610	3.21648e-07	4.49535e-06
611	2.94925e-07	4.77719e-06
612	2.64633e-07	5.18548e-06
613	2.27788e-07	5.77525e-06
614	1.78836e-07	6.64853e-06
615	1.05962e-07	8.01373e-06
616	-2.08016e-08	1.03683e-05
617	-3.01784e-07	1.5261e-05
618	-1.3335e-06	3.12255e-05
619	1.73787e-05	-0.000217038
620	4.0239e-06	-2.00022e-05
621	-5.42233e-06	-2.09764e-05
622	-3.30041e-07	-9.58102e-06
623	7.45063e-08	-6.80828e-06
624	1.9577e-07	-5.30823e-06
625	2.52966e-07	-4.35168e-06
626	3.03367e-07	-3.68902e-06
627	4.76e-07	-3.21475e-06
628	4.44816e-09	-2.80255e-06
629	1.53542e-07	-2.52286e-06
630	1.81608e-07	-2.29065e-06
631	1.91127e-07	-2.09973e-06
632	1.9416e-07	-1.94093e-06
633	1.94148e-07	-1.80734e-06
634	1.92473e-07	-1.69384e-06
635	1.89802e-07	-1.59658e-06
636	1.86497e-07	-1.51263e-06
637	1.82772e-07	-1.43971e-06
638	1.78757e-07	-1.37604e-06
639	1.74538e-07	-1.32019e-06
640	1.70169e-07	-1.27103e-06
641	1.65687e-07	-1.22762e-06
642	1.61116e-07	-1.18921e-06
643	1.56471e-07	-1.15516e-06
644	1.51763e-07	-1.12495e-06
645	1.46995e-07	-1.09814e-06
646	1.4217e-07	-1.07435e-06
647	1.37288e-07	-1.05328e-06
648	1.32344e-07	-1.03465e-06
649	1.27335e-07	-1.01825e-06
650	1.22255e-07	-1.00386e-06
651	1.17096e-07	-9.91331e-07
652	1.1185e-07	-9.80511e-07
653	1.06508e-07	-9.71277e-07
654	1.01058e-07	-9.63524e-07
655	9.54881e-08	-9.57161e-07
656	8.97855e-08	-9.5211e-07
657	8.39351e-08	-9.48305e-07
658	7.79208e-08	-9.45691e-07
659	7.17244e-08	-9.44224e-07
660	6.53261e-08	-9.43867e-07
661	5.87039e-08	-9.44593e-07
662	5.18333e-08	-9.4638e-07
663	4.46869e-08	-9.49217e-07
664	3.72343e-08	-9.53099e-07
665	2.94412e-08	-9.58026e-07
666	2.12691e-08	-9.64009e-07
667	1.26745e-08	-9.71064e-07
668	3.60791e-09	-9.79216e-07
669	-5.98704e-09	-9.88498e-07
670	-1.61749e-08	-9.98952e-07
671	-2.703e-08	-1.01063e-06
672	-3.86385e-08	-1.0236e-06
673	-5.11004e-08	-1.03793e-06
674	-6.45332e-08	-1.05372e-06
675	-7.9075e-08	-1.07108e-06
676	-9.48899e-08	-1.09014e-06
677	-1.12174e-07	-1.11105e-06
678	-1.31165e-07	-1.134e-06
679	-1.5215e-07	-1.15922e-06
680	-1.75483e-07	-1.18697e-06
681	-2.01603e-07	-1.21758e-06
682	-2.31064e-07	-1.25148e-06
683	-2.6457e-07	-1.28917e-06
684	-3.0303e-07	-1.33129e-06
685	-3.47643e-07	-1.37869e-06
686	-4.00009e-07	-1.43245e-06
687	-4.6232e-07	-1.49402e-06
688	-5.37632e-07	-1.56537e-06
689	-6.30309e-07	-1.64921e-06
690	-7.46671e-07	-1.74926e-06
691	-8.95771e-07	-1.87033e-06
692	-1.08883e-06	-2.01655e-06
693	-1.32473e-06	-2.17535e-06
694	-1.41521e-06	-2.15603e-06
695	4.97375e-06	3.55612e-06
696	0.000278339	0.00022512
697	5.25231e-06	3.7872e-06
698	-2.79995e-05	6.24038e-07
699	3.71216e-06	-4.25034e-07
700	2.09747e-06	-1.06427e-06
701	1.26881e-06	-1.63982e-06
702	4.71642e-07	-2.41358e-06
703	-1.137e-06	-4.24802e-06
704	-0.000237751	-0.000282014
705	4.40811e-06	2.18699e-06
706	2.90443e-06	3.14183e-07
707	2.41136e-06	-4.20683e-07
708	2.19219e-06	-8.92214e-07
709	2.10584e-06	-1.28542e-06
710	2.11593e-06	-1.67919e-06
711	2.22768e-06	-2.13828e-06
712	2.48999e-06	-2.76154e-06
713	3.05906e-06	-3.78675e-06
714	4.57188e-06	-6.12321e-06
715	1.475e-05	-2.0661e-05
716	-7.11868e-06	9.96662e-06
717	-2.32717e-06	3.01983e-06
718	-1.19104e-06	1.21392e-06
719	-6.95352e-07	2.9091e-07
720	-4.28942e-07	-3.42391e-07
721	-2.80114e-07	-8.68648e-07
722	-2.28451e-07	-1.37857e-06
723	-3.90914e-07	-1.97083e-06
724	-1.71748e-05	-7.92466e-06
725	1.10963e-06	-2.86066e-06
726	9.69105e-07	-3.93022e-06
727	1.15041e-06	-5.42211e-06
728	1.67461e-06	-7.99152e-06
729	3.62674e-06	-1.37402e-05
730	-1.46184e-05	-5.71261e-05
731	-2.13364e-06	4.07735e-05
732	-1.17043e-06	1.47344e-05
733	-7.93579e-07	9.10401e-06
734	-5.96735e-07	6.63642e-06
735	-4.77485e-07	5.24457e-06
736	-3.9882e-07	4.34681e-06
737	-3.44174e-07	3.71699e-06
738	-3.05039e-07	3.24883e-06
739	-2.76611e-07	2.88577e-06
740	-2.5598e-07	2.59487e-06
741	-2.41293e-07	2.35566e-06
742	-2.31326e-07	2.15471e-06
743	-2.25251e-07	1.98282e-06
744	-2.22504e-07	1.83348e-06
745	-2.227e-07	1.70192e-06
746	-2.25588e-07	1.58458e-06
747	-2.3102e-07	1.47868e-06
748	-2.3893e-07	1.38206e-06
749	-2.49323e-07	1.29297e-06
750	-2.62271e-07	1.20995e-06
751	-2.77913e-07	1.13178e-06
752	-2.96459e-07	1.05738e-06
753	-3.18195e-07	9.85767e-07
754	-3.43502e-07	9.1604e-07
755	-3.72871e-07	8.47301e-07
756	-4.06935e-07	7.78635e-07
757	-4.46508e-07	7.09064e-07
758	-4.92641e-07	6.37489e-07
759	-5.46711e-07	5.62621e-07
760	-6.10541e-07	4.82886e-07
761	-6.86584e-07	3.96279e-07
762	-7.7822e-07	3.00148e-07
763	-8.90222e-07	1.90848e-07
764	-1.02954e-06	6.31592e-08
765	-1.20668e-06	-9.07374e-08
766	-1.43834e-06	-2.83184e-07
767	-1.75262e-06	-5.34966e-07
768	-2.2009e-06	-8.84127e-07
769	-2.888e-06	-1.40873e-06
770	-4.06644e-06	-2.29856e-06
771	-6.54046e-06	-4.16732e-06
772	-1.50733e-05	-1.07559e-05
773	3.95662e-05	3.85342e-05
774	1.32229e-05	9.01987e-06
775	6.99939e-06	5.295e-06
776	4.95723e-06	3.94172e-06
777	3.94075e-06	3.23822e-06
778	3.34162e-06	2.80798e-06
779	2.95609e-06	2.51931e-06
780	2.69681e-06	2.3142e-06
781	2.52075e-06	2.16334e-06
782	2.40516e-06	2.05056e-06
783	2.33811e-06	1.96656e-06
784	2.31456e-06	1.90614e-06
785	2.33509e-06	1.86698e-06
786	2.40654e-06	1.84935e-06
787	2.54527e-06	1.85687e-06
788	2.78576e-06	1.89886e-06
789	3.20513e-06	1.99754e-06
790	4.00655e-06	2.21278e-06
791	5.93561e-06	2.76583e-06
792	1.56001e-05	5.62093e-06
793	-1.42799e-05	-3.27904e-06
794	-4.1066e-06	-2.68952e-07
795	-2.12279e-06	3.07865e-07
796	-1.28778e-06	5.44564e-07
797	-8.32686e-07	6.69624e-07
798	-5.48959e-07	7.44962e-07
799	-3.56682e-07	7.94261e-07
800	-2.18693e-07	8.28513e-07
801	-1.15397e-07	8.53499e-07
802	-3.54964e-08	8.72546e-07
803	2.79692e-08	8.87702e-07
804	7.95155e-08	9.00299e-07
805	1.22197e-07	9.11248e-07
806	1.58153e-07	9.21193e-07
807	1.88924e-07	9.30615e-07
808	2.15651e-07	9.39888e-07
809	2.39197e-07	9.49313e-07
810	2.6023e-07	9.59153e-07
811	2.79275e-07	9.6964e-07
812	2.9676e-07	9.81002e-07
813	3.13036e-07	9.93467e-07
814	3.28403e-07	1.00728e-06
815	3.43124e-07	1.0227e-06
816	3.57438e-07	1.04005e-06
817	3.71574e-07	1.05969e-06
818	3.8576e-07	1.08208e-06
819	4.00239e-07	1.10778e-06
820	4.15283e-07	1.13752e-06
821	4.31215e-07	1.17227e-06
822	4.48438e-07	1.21332e-06
823	4.67487e-07	1.26248e-06
824	4.89104e-07	1.32235e-06
825	5.14378e-07	1.39684e-06
826	5.44997e-07	1.49207e-06
827	5.83757e-07	1.61827e-06
828	6.35701e-07	1.79395e-06
829	7.10968e-07	2.05637e-06
830	8.33515e-07	2.49365e-06
831	1.07693e-06	3.37645e-06
832	1.83165e-06	6.14073e-06
833	-1.845e-05	-6.8459e-05
834	-8.52794e-07	-3.75098e-06
835	-2.42154e-07	-1.51278e-06
836	-2.52207e-08	-7.20901e-07
837	8.81272e-08	-3.08093e-07
838	1.59155e-07	-4.87019e-08
839	2.08739e-07	1.34488e-07
840	2.45916e-07	2.7527e-07
841	2.75201e-07	3.90979e-07
842	2.99064e-07	4.9164e-07
843	3.18921e-07	5.83694e-07
844	3.35579e-07	6.71743e-07
845	3.49449e-07	7.59473e-07
846	3.60633e-07	8.50226e-07
847	3.68954e-07	9.47435e-07
848	3.73917e-07	1.05504e-06
849	3.74612e-07	1.17801e-06
850	3.69519e-07	1.32311e-06
851	3.56142e-07	1.50016e-06
852	3.30308e-07	1.72435e-06
853	2.84747e-07	2.02079e-06
854	2.0594e-07	2.43454e-06
855	6.62502e-08	3.05539e-06
856	-1.99573e-07	4.09169e-06
857	-7.87061e-07	6.16119e-06
858	-2.64777e-06	1.22558e-05
859	-9.37072e-05	0.000301101
860	5.98566e-06	-1.40363e-05
861	3.91237e-06	-7.16053e-06
862	3.39541e-06	-5.02083e-06
863	3.30263e-06	-4.06191e-06
864	3.4418e-06	-3.61603e-06
865	3.79329e-06	-3.49691e-06
866	4.4335e-06	-3.69083e-06
867	5.60148e-06	-4.34785e-06
868	8.07479e-06	-6.05777e-06
869	1.60823e-05	-1.21389e-05
870	-0.000157145	0.000124736
871	-1.21418e-05	1.06359e-05
872	-5.97328e-06	6.08894e-06
873	-3.7713e-06	4.75543e-06
874	-2.60235e-06	4.38768e-06
875	-1.81931e-06	4.6166e-06
876	-1.14893e-06	5.60145e-06
877	-2.69604e-07	8.5343e-06
878	3.40445e-06	2.74345e-05
879	-4.36144e-06	-1.66724e-05
880	-2.25975e-06	-5.91886e-06
881	-1.68879e-06	-3.47382e-06
882	-1.39002e-06	-2.41174e-06
883	-1.19447e-06	-1.82623e-06
884	-1.05176e-06	-1.45928e-06
885	-9.40922e-07	-1.20997e-06
886	-8.51346e-07	-1.03097e-06
887	-7.76943e-07	-8.97307e-07
888	-7.13892e-07	-7.94631e-07
889	-6.59637e-07	-7.14205e-07
890	-6.12379e-07	-6.50472e-07
891	-5.708e-07	-5.99818e-07
892	-5.33901e-07	-5.59888e-07
893	-5.00898e-07	-5.29219e-07
894	-4.71146e-07	-5.07052e-07
895	-4.44085e-07	-4.93278e-07
896	-4.19176e-07	-4.88514e-07
897	-3.95827e-07	-4.94368e-07
898	-3.73255e-07	-5.14051e-07
899	-3.50199e-07	-5.53781e-07
900	-3.24218e-07	-6.26273e-07
901	-2.89582e-07	-7.60998e-07
902	-2.29092e-07	-1.04343e-06
903	-6.1732e-08	-1.86346e-06
904	2.90605e-06	-1.59574e-05
905	-9.79229e-07	2.2541e-06
906	-7.7657e-07	1.04327e-06
907	-7.99115e-07	6.86025e-07
908	-9.65034e-07	5.20884e-07
909	-1.49325e-06	4.28988e-07
910	-6.45874e-06	3.66188e-07
911	1.96135e-06	3.4479e-07
912	7.5707e-07	3.20917e-07
913	4.41929e-07	3.06925e-07
914	3.02714e-07	2.99246e-07
915	2.27645e-07	2.96201e-07
916	1.82903e-07	2.96781e-07
917	1.548e-07	3.0035e-07
918	1.36764e-07	3.06509e-07
919	1.25254e-07	3.15022e-07
920	1.18197e-07	3.25776e-07
921	1.14296e-07	3.38752e-07
922	1.12692e-07	3.54023e-07
923	1.12778e-07	3.71746e-07
924	1.14094e-07	3.9217e-07
925	1.16251e-07	4.15656e-07
926	1.18874e-07	4.42704e-07
927	1.21537e-07	4.74003e-07
928	1.23676e-07	5.10518e-07
929	1.24441e-07	5.53631e-07
930	1.22422e-07	6.05416e-07
931	1.15058e-07	6.69189e-07
932	9.72204e-08	7.5077e-07
933	5.72456e-08	8.61907e-07
934	-3.71792e-08	1.03214e-06
935	-3.15166e-07	1.372e-06
936	-2.31126e-06	3.15383e-06
937	2.21609e-06	-4.17666e-07
938	1.2765e-06	5.67739e-07
939	1.13363e-06	9.58556e-07
940	1.15846e-06	1.30586e-06
941	1.2839e-06	1.72185e-06
942	1.52384e-06	2.30694e-06
943	1.9568e-06	3.25016e-06
944	2.82934e-06	5.06948e-06
945	5.24053e-06	1.00222e-05
946	3.40717e-05	6.90683e-05
947	-7.99916e-06	-1.7107e-05
948	-3.76302e-06	-8.46095e-06
949	-2.59698e-06	-6.12175e-06
950	-2.11296e-06	-5.20734e-06
951	-1.93005e-06	-4.9565e-06
952	-1.98257e-06	-5.28183e-06
953	-2.4158e-06	-6.63453e-06
954	-4.40899e-06	-1.23687e-05
955	1.32032e-05	3.73518e-05
956	1.97793e-06	5.54436e-06
957	9.43729e-07	2.56148e-06
958	5.8421e-07	1.49208e-06
959	4.14999e-07	9.64677e-07
960	3.24387e-07	6.6202e-07
961	2.73244e-07	4.72375e-07
962	2.44569e-07	3.4678e-07
963	2.29948e-07	2.60657e-07
964	2.24862e-07	2.00486e-07
965	2.26769e-07	1.58349e-07
966	2.34242e-07	1.29413e-07
967	2.46542e-07	1.10692e-07
968	2.63413e-07	1.00379e-07
969	2.84995e-07	9.75141e-08
970	3.1182e-07	1.01819e-07
971	3.44888e-07	1.13677e-07
972	3.85848e-07	1.34252e-07
973	4.37353e-07	1.65802e-07
974	5.0378e-07	2.1236e-07
975	5.9272e-07	2.81202e-07
976	7.18457e-07	3.86286e-07
977	9.11274e-07	5.57501e-07
978	1.24844e-06	8.71476e-07
979	2.00301e-06	1.59953e-06
980	5.33567e-06	4.89025e-06
981	-7.09639e-06	-7.49864e-06
982	-2.0209e-06	-2.47794e-06
983	-1.12646e-06	-1.61739e-06
984	-7.4594e-07	-1.27036e-06
985	-5.29542e-07	-1.0894e-06
986	-3.85358e-07	-9.83565e-07
987	-2.78511e-07	-9.18759e-07
988	-1.92671e-07	-8.79446e-07
989	-1.18974e-07	-8.57682e-07
990	-5.19654e-08	-8.49139e-07
991	1.21522e-08	-8.51437e-07
992	7.64062e-08	-8.63385e-07
993	1.43586e-07	-8.84615e-07
994	2.16655e-07	-9.15452e-07
995	2.99171e-07	-9.5691e-07
996	3.95863e-07	-1.01084e-06
997	5.13545e-07	-1.08023e-06
998	6.62783e-07	-1.16989e-06
999	8.61254e-07	-1.28759e-06
1000	1.14128e-06	-1.44663e-06

## Sheet: Kw10Ka1000
Freq (Hz)	w1 (m)	w2 (m)
200	-5.68545e-07	2.94627e-07
201	-9.69856e-07	4.54676e-07
202	-1.49987e-06	6.77333e-07
203	-2.22847e-06	9.94447e-07
204	-3.29024e-06	1.46834e-06
205	-4.98148e-06	2.23729e-06
206	-8.10838e-06	3.67915e-06
207	-1.59273e-05	7.3233e-06
208	-7.35106e-05	3.43573e-05
209	3.56484e-05	-1.70086e-05
210	1.52747e-05	-7.49318e-06
211	9.72376e-06	-4.97541e-06
212	6.66299e-06	-3.69018e-06
213	3.78695e-06	-2.6635e-06
214	-2.55485e-06	-9.0798e-07
215	4.14711e-05	-2.24099e-05
216	1.28416e-05	-5.10583e-06
217	9.6271e-06	-4.0197e-06
218	8.31282e-06	-3.58822e-06
219	7.58159e-06	-3.3526e-06
220	7.11892e-06	-3.20869e-06
221	6.80915e-06	-3.11858e-06
222	6.59918e-06	-3.06483e-06
223	6.46131e-06	-3.03819e-06
224	6.38021e-06	-3.03342e-06
225	6.34754e-06	-3.04741e-06
226	6.35966e-06	-3.07841e-06
227	6.41701e-06	-3.12553e-06
228	6.52468e-06	-3.18858e-06
229	6.69492e-06	-3.26793e-06
230	6.95411e-06	-3.36451e-06
231	7.36349e-06	-3.47992e-06
232	8.09779e-06	-3.61688e-06
233	9.93002e-06	-3.78196e-06
234	3.25995e-05	-4.08469e-06
235	1.56597e-06	-4.12715e-06
236	4.57617e-06	-4.38767e-06
237	5.68355e-06	-4.67916e-06
238	6.42111e-06	-5.01876e-06
239	7.06492e-06	-5.41978e-06
240	7.71488e-06	-5.8989e-06
241	8.429e-06	-6.47891e-06
242	9.25809e-06	-7.19231e-06
243	1.02618e-05	-8.08735e-06
244	1.15242e-05	-9.23882e-06
245	1.3177e-05	-1.07693e-05
246	1.54492e-05	-1.28946e-05
247	1.87808e-05	-1.60327e-05
248	2.41488e-05	-2.11135e-05
249	3.42518e-05	-3.07074e-05
250	6.03013e-05	-5.54969e-05
251	0.000281171	-0.000265921
252	-0.000101011	9.8272e-05
253	-4.20168e-05	4.20904e-05
254	-2.6207e-05	2.70578e-05
255	-1.88725e-05	2.01015e-05
256	-1.46406e-05	1.61023e-05
257	-1.18876e-05	1.35131e-05
258	-9.95433e-06	1.17062e-05
259	-8.52264e-06	1.03784e-05
260	-7.4201e-06	9.3657e-06
261	-6.54512e-06	8.57132e-06
262	-5.83398e-06	7.93471e-06
263	-5.24467e-06	7.41599e-06
264	-4.74838e-06	6.98785e-06
265	-4.32467e-06	6.63098e-06
266	-3.95867e-06	6.33135e-06
267	-3.63928e-06	6.07856e-06
268	-3.35804e-06	5.86474e-06
269	-3.10842e-06	5.68386e-06
270	-2.88527e-06	5.53121e-06
271	-2.68449e-06	5.40312e-06
272	-2.50277e-06	5.29668e-06
273	-2.33742e-06	5.20959e-06
274	-2.18623e-06	5.14003e-06
275	-2.04737e-06	5.08657e-06
276	-1.91934e-06	5.04811e-06
277	-1.80087e-06	5.02381e-06
278	-1.69095e-06	5.01308e-06
279	-1.58877e-06	5.01554e-06
280	-1.4937e-06	5.03102e-06
281	-1.40535e-06	5.0595e-06
282	-1.32357e-06	5.10119e-06
283	-1.24855e-06	5.15646e-06
284	-1.18099e-06	5.2259e-06
285	-1.12239e-06	5.31031e-06
286	-1.07573e-06	5.41075e-06
287	-1.04681e-06	5.52855e-06
288	-1.04782e-06	5.6654e-06
289	-1.10748e-06	5.82337e-06
290	-1.31021e-06	6.005e-06
291	-2.04433e-06	6.21325e-06
292	-1.62574e-05	6.44234e-06
293	2.23379e-06	6.73244e-06
294	1.14254e-06	7.05032e-06
295	9.08039e-07	7.41983e-06
296	8.79636e-07	7.85137e-06
297	9.44289e-07	8.35926e-06
298	1.07053e-06	8.96303e-06
299	1.25112e-06	9.68977e-06
300	1.49049e-06	1.05782e-05
301	1.80261e-06	1.16857e-05
302	2.21351e-06	1.31009e-05
303	2.76893e-06	1.49686e-05
304	3.55236e-06	1.75432e-05
305	4.72952e-06	2.13185e-05
306	6.67687e-06	2.7405e-05
307	1.04564e-05	3.89785e-05
308	2.05499e-05	7.09223e-05
309	0.000187038	-0.000595519
310	-4.76076e-05	-4.90296e-05
311	-3.96465e-05	5.28102e-05
312	1.33467e-06	-8.18026e-05
313	-4.18235e-06	-4.1204e-05
314	-4.42744e-06	-3.0777e-05
315	-4.12947e-06	-2.71548e-05
316	-3.63426e-06	-2.88945e-05
317	-2.16213e-06	-5.18519e-05
318	-6.5468e-06	3.91466e-05
319	-4.76789e-06	6.83998e-06
320	-4.45559e-06	2.03808e-06
321	-4.39591e-06	7.02214e-07
322	-4.48305e-06	4.92276e-07
323	-4.71774e-06	8.59174e-07
324	-5.15392e-06	1.69506e-06
325	-5.93015e-06	3.14082e-06
326	-7.41658e-06	5.75282e-06
327	-1.09435e-05	1.16476e-05
328	-2.72936e-05	3.81214e-05
329	3.17574e-05	-5.64195e-05
330	8.63936e-06	-1.90955e-05
331	4.54937e-06	-1.23155e-05
332	2.86754e-06	-9.40539e-06
333	1.96154e-06	-7.74347e-06
334	1.40023e-06	-6.63468e-06
335	1.02013e-06	-5.8123e-06
336	7.4511e-07	-5.14771e-06
337	5.34078e-07	-4.56479e-06
338	3.61357e-07	-4.00511e-06
339	2.07141e-07	-3.40437e-06
340	4.94039e-08	-2.65666e-06
341	-1.53198e-07	-1.50598e-06
342	-5.4461e-07	1.02758e-06
343	-2.85099e-06	1.6943e-05
344	1.85643e-06	-1.59184e-05
345	8.16035e-07	-8.7398e-06
346	5.49174e-07	-6.91842e-06
347	4.23464e-07	-6.05745e-06
348	3.50267e-07	-5.54365e-06
349	3.03377e-07	-5.19747e-06
350	2.72143e-07	-4.94698e-06
351	2.51352e-07	-4.75762e-06
352	2.38125e-07	-4.61064e-06
353	2.3073e-07	-4.495e-06
354	2.28067e-07	-4.40375e-06
355	2.2941e-07	-4.33235e-06
356	2.34273e-07	-4.27771e-06
357	2.42333e-07	-4.23772e-06
358	2.53387e-07	-4.21096e-06
359	2.67322e-07	-4.19644e-06
360	2.84099e-07	-4.1936e-06
361	3.03749e-07	-4.20213e-06
362	3.26358e-07	-4.22203e-06
363	3.5208e-07	-4.2535e-06
364	3.81128e-07	-4.29702e-06
365	4.13788e-07	-4.35329e-06
366	4.50428e-07	-4.42333e-06
367	4.9151e-07	-4.50845e-06
368	5.37614e-07	-4.61037e-06
369	5.89467e-07	-4.7313e-06
370	6.47979e-07	-4.87406e-06
371	7.143e-07	-5.0423e-06
372	7.89898e-07	-5.24074e-06
373	8.76669e-07	-5.47555e-06
374	9.77097e-07	-5.755e-06
375	1.0945e-06	-6.09031e-06
376	1.23341e-06	-6.49707e-06
377	1.40017e-06	-6.99762e-06
378	1.60398e-06	-7.62505e-06
379	1.85863e-06	-8.43054e-06
380	2.18596e-06	-9.49762e-06
381	2.62271e-06	-1.09725e-05
382	3.23631e-06	-1.31362e-05
383	4.1665e-06	-1.66073e-05
384	5.76405e-06	-2.30636e-05
385	9.27796e-06	-3.92087e-05
386	2.67823e-05	-0.000151302
387	-1.70068e-05	7.3519e-05
388	4.938e-06	2.86374e-05
389	-3.22886e-05	1.74531e-05
390	-1.02064e-05	1.22532e-05
391	-6.67611e-06	9.30413e-06
392	-5.11024e-06	7.39445e-06
393	-4.2018e-06	6.05422e-06
394	-3.60196e-06	5.05929e-06
395	-3.17401e-06	4.28896e-06
396	-2.8524e-06	3.67237e-06
397	-2.60142e-06	3.16511e-06
398	-2.39984e-06	2.7378e-06
399	-2.23421e-06	2.37018e-06
400	-2.09555e-06	2.04768e-06
401	-1.97762e-06	1.75945e-06
402	-1.87593e-06	1.49709e-06
403	-1.78717e-06	1.25384e-06
404	-1.70879e-06	1.02402e-06
405	-1.63883e-06	8.02577e-07
406	-1.57569e-06	5.84772e-07
407	-1.51805e-06	3.65824e-07
408	-1.46474e-06	1.40583e-07
409	-1.41474e-06	-9.68991e-08
410	-1.36699e-06	-3.53952e-07
411	-1.32043e-06	-6.40169e-07
412	-1.27377e-06	-9.68841e-07
413	-1.22537e-06	-1.35945e-06
414	-1.17291e-06	-1.84228e-06
415	-1.11269e-06	-2.46784e-06
416	-1.0382e-06	-3.32772e-06
417	-9.36439e-07	-4.60823e-06
418	-7.76343e-07	-6.75692e-06
419	-4.59837e-07	-1.1191e-05
420	5.75249e-07	-2.60398e-05
421	-1.15451e-05	0.000149346
422	-2.67693e-06	2.11702e-05
423	-2.03067e-06	1.18793e-05
424	-1.7916e-06	8.45476e-06
425	-1.66686e-06	6.66026e-06
426	-1.59083e-06	5.54506e-06
427	-1.5406e-06	4.77506e-06
428	-1.50612e-06	4.20142e-06
429	-1.48239e-06	3.74636e-06
430	-1.46674e-06	3.36336e-06
431	-1.45776e-06	3.02032e-06
432	-1.45485e-06	2.69065e-06
433	-1.45809e-06	2.34681e-06
434	-1.46832e-06	1.95277e-06
435	-1.48757e-06	1.45085e-06
436	-1.52023e-06	7.31199e-07
437	-1.57659e-06	-4.55938e-07
438	-1.6862e-06	-2.83333e-06
439	-1.98074e-06	-9.66782e-06
440	-5.98793e-06	-0.000109269
441	-5.44484e-07	2.81817e-05
442	-1.02492e-06	1.77633e-05
443	-1.19499e-06	1.60393e-05
444	-1.31783e-06	1.74719e-05
445	-1.48149e-06	2.37191e-05
446	-2.09683e-06	5.91681e-05
447	-3.81207e-07	-5.00484e-05
448	-9.92206e-07	-1.40075e-05
449	-1.13422e-06	-7.01768e-06
450	-1.20921e-06	-4.12252e-06
451	-1.26228e-06	-2.56836e-06
452	-1.30604e-06	-1.61038e-06
453	-1.34557e-06	-9.65109e-07
454	-1.38338e-06	-5.01852e-07
455	-1.42095e-06	-1.52292e-07
456	-1.45928e-06	1.22637e-07
457	-1.49911e-06	3.46868e-07
458	-1.54108e-06	5.35906e-07
459	-1.58577e-06	7.00294e-07
460	-1.63377e-06	8.47529e-07
461	-1.68571e-06	9.83184e-07
462	-1.74226e-06	1.1116e-06
463	-1.80422e-06	1.23634e-06
464	-1.87248e-06	1.3605e-06
465	-1.94815e-06	1.48694e-06
466	-2.03255e-06	1.61849e-06
467	-2.12731e-06	1.75811e-06
468	-2.23447e-06	1.90912e-06
469	-2.35662e-06	2.07541e-06
470	-2.49713e-06	2.26177e-06
471	-2.66044e-06	2.47431e-06
472	-2.85255e-06	2.72114e-06
473	-3.08173e-06	3.01339e-06
474	-3.3598e-06	3.36695e-06
475	-3.70419e-06	3.80544e-06
476	-4.14176e-06	4.36565e-06
477	-4.71619e-06	5.10849e-06
478	-5.50345e-06	6.14267e-06
479	-6.64828e-06	7.68333e-06
480	-8.46249e-06	1.0225e-05
481	-1.17403e-05	1.52182e-05
482	-1.84349e-05	2.9714e-05
483	-0.000258443	0.000206113
484	3.25267e-05	-3.70343e-05
485	1.39041e-05	-1.75246e-05
486	8.47106e-06	-1.16295e-05
487	5.80767e-06	-8.8249e-06
488	4.10183e-06	-7.24647e-06
489	2.6754e-06	-6.35036e-06
490	7.44533e-07	-6.13227e-06
491	-1.23683e-05	-1.11326e-05
492	7.16161e-06	-1.92376e-06
493	4.3688e-06	-2.70616e-06
494	3.44344e-06	-2.7813e-06
495	2.9429e-06	-2.78482e-06
496	2.63965e-06	-2.8655e-06
497	2.52393e-06	-3.30525e-06
498	4.4634e-06	-1.12569e-05
499	1.38877e-06	-2.30142e-07
500	1.48636e-06	-1.02041e-06

## Sheet: Kw1000Ka1000
Freq (Hz)	w1 (m)	w2 (m)
200	1.84523e-05	-2.08515e-05
201	2.64245e-05	-3.05907e-05
202	8.22528e-05	-9.7964e-05
203	-3.79142e-05	4.67341e-05
204	-1.20016e-05	1.54369e-05
205	-5.95365e-06	8.08319e-06
206	-3.36921e-06	4.90841e-06
207	-1.9926e-06	3.19234e-06
208	-1.17195e-06	2.14746e-06
209	-6.50783e-07	1.46291e-06
210	-3.08861e-07	9.92051e-07
211	-8.32305e-08	6.57201e-07
212	6.14966e-08	4.13711e-07
213	1.4595e-07	2.34376e-07
214	1.82063e-07	1.01932e-07
215	1.76061e-07	5.16697e-09
216	1.29855e-07	-6.31839e-08
217	4.14254e-08	-1.07589e-07
218	-9.56698e-08	-1.30268e-07
219	-2.93916e-07	-1.31276e-07
220	-5.75413e-07	-1.08027e-07
221	-9.79578e-07	-5.38736e-08
222	-1.58091e-06	4.5489e-08
223	-2.53576e-06	2.21823e-07
224	-4.23274e-06	5.56558e-07
225	-7.97306e-06	1.33053e-06
226	-2.25856e-05	4.57408e-06
227	9.91898e-05	-1.31614e-05
228	1.68468e-05	-3.44035e-06
229	1.05954e-05	-2.31245e-06
230	8.31946e-06	-1.83969e-06
231	7.31389e-06	-1.51271e-06
232	7.4778e-06	-9.36593e-07
233	2.42974e-06	-3.16454e-06
234	4.40024e-06	-1.96486e-06
235	4.49751e-06	-1.77895e-06
236	4.46864e-06	-1.70628e-06
237	4.43125e-06	-1.67537e-06
238	4.40808e-06	-1.66721e-06
239	4.40469e-06	-1.67436e-06
240	4.42267e-06	-1.69323e-06
241	4.46302e-06	-1.72195e-06
242	4.52742e-06	-1.75942e-06
243	4.61908e-06	-1.80493e-06
244	4.74393e-06	-1.85778e-06
245	4.91319e-06	-1.91684e-06
246	5.14987e-06	-1.97944e-06
247	5.50905e-06	-2.03814e-06
248	6.16531e-06	-2.0665e-06
249	8.14753e-06	-1.89961e-06
250	-9.13994e-06	-4.8933e-06
251	2.95436e-06	-3.13236e-06
252	4.22436e-06	-3.16693e-06
253	4.88913e-06	-3.34068e-06
254	5.42053e-06	-3.5862e-06
255	5.93692e-06	-3.89694e-06
256	6.49277e-06	-4.28152e-06
257	7.12876e-06	-4.75814e-06
258	7.88862e-06	-5.356e-06
259	8.83081e-06	-6.12093e-06
260	1.00442e-05	-7.12709e-06
261	1.16775e-05	-8.50162e-06
262	1.40048e-05	-1.04812e-05
263	1.75982e-05	-1.35618e-05
264	2.38891e-05	-1.89853e-05
265	3.77578e-05	-3.09891e-05
266	9.3703e-05	-7.95272e-05
267	-0.000178527	0.000156886
268	-4.47237e-05	4.07453e-05
269	-2.52351e-05	2.3864e-05
270	-1.74121e-05	1.71127e-05
271	-1.31923e-05	1.34915e-05
272	-1.05518e-05	1.12429e-05
273	-8.74305e-06	9.71838e-06
274	-7.42601e-06	8.62261e-06
275	-6.42361e-06	7.8021e-06
276	-5.63458e-06	7.16911e-06
277	-4.99681e-06	6.66993e-06
278	-4.47006e-06	6.26984e-06
279	-4.02713e-06	5.94545e-06
280	-3.64895e-06	5.68046e-06
281	-3.32175e-06	5.46318e-06
282	-3.0353e-06	5.28506e-06
283	-2.7819e-06	5.13972e-06
284	-2.55555e-06	5.02234e-06
285	-2.35156e-06	4.92926e-06
286	-2.16618e-06	4.85767e-06
287	-1.99636e-06	4.80544e-06
288	-1.83957e-06	4.77097e-06
289	-1.69372e-06	4.75309e-06
290	-1.55703e-06	4.75098e-06
291	-1.42795e-06	4.76416e-06
292	-1.30514e-06	4.79243e-06
293	-1.18743e-06	4.83586e-06
294	-1.07375e-06	4.89479e-06
295	-9.63147e-07	4.96983e-06
296	-8.5478e-07	5.06192e-06
297	-7.47941e-07	5.17231e-06
298	-6.42131e-07	5.30267e-06
299	-5.37235e-07	5.45511e-06
300	-4.33957e-07	5.63237e-06
301	-3.3492e-07	5.8379e-06
302	-2.47911e-07	6.07615e-06
303	-1.97934e-07	6.35298e-06
304	-2.96458e-07	6.6769e-06
305	-2.30752e-06	7.07808e-06
306	1.81238e-06	7.47439e-06
307	1.4346e-06	8.00789e-06
308	1.56863e-06	8.64325e-06
309	1.85871e-06	9.41857e-06
310	2.27561e-06	1.03845e-05
311	2.84711e-06	1.16192e-05
312	3.64367e-06	1.32513e-05
313	4.8071e-06	1.55101e-05
314	6.64223e-06	1.8852e-05
315	9.92224e-06	2.43465e-05
316	1.73027e-05	3.53205e-05
317	4.736e-05	7.19774e-05
318	-0.000120719	-5.60379e-05
319	-1.647e-05	-0.000130972
320	-1.59289e-05	-3.24756e-05
321	-1.34429e-05	-1.46533e-05
322	-1.31483e-05	-2.44339e-06
323	-1.74817e-05	2.09937e-05
324	4.70633e-05	-0.0002073
325	1.71531e-06	-4.05022e-05
326	-1.21975e-06	-2.85158e-05
327	-2.04855e-06	-2.61777e-05
328	-2.19005e-06	-3.12909e-05
329	-2.4519e-07	-9.40599e-05
330	-4.45806e-06	2.73386e-05
331	-3.92905e-06	7.93541e-06
332	-3.94181e-06	3.75055e-06
333	-4.10695e-06	2.4225e-06
334	-4.40042e-06	2.18115e-06
335	-4.86682e-06	2.59104e-06
336	-5.62286e-06	3.63541e-06
337	-6.95897e-06	5.66943e-06
338	-9.79315e-06	1.00522e-05
339	-1.9263e-05	2.4618e-05
340	0.000119637	-0.000187751
341	1.24176e-05	-2.36329e-05
342	5.99091e-06	-1.3686e-05
343	3.69667e-06	-1.00564e-05
344	2.52993e-06	-8.14859e-06
345	1.82953e-06	-6.95103e-06
346	1.36573e-06	-6.11092e-06
347	1.03749e-06	-5.4709e-06
348	7.9304e-07	-4.94685e-06
349	6.02515e-07	-4.48431e-06
350	4.46301e-07	-4.03665e-06
351	3.08403e-07	-3.54414e-06
352	1.6878e-07	-2.88609e-06
353	-2.25681e-08	-1.66733e-06
354	-6.27198e-07	3.2045e-06
355	1.35394e-06	-1.41527e-05
356	5.01555e-07	-7.01758e-06
357	3.28373e-07	-5.69393e-06
358	2.44646e-07	-5.10393e-06
359	1.92811e-07	-4.75743e-06
360	1.57273e-07	-4.52485e-06
361	1.31857e-07	-4.35682e-06
362	1.13533e-07	-4.2303e-06
363	1.00595e-07	-4.13299e-06
364	9.19894e-08	-4.05776e-06
365	8.70251e-08	-4.00016e-06
366	8.5233e-08	-3.95731e-06
367	8.62901e-08	-3.92732e-06
368	8.99773e-08	-3.90892e-06
369	9.61542e-08	-3.9013e-06
370	1.04744e-07	-3.90399e-06
371	1.15724e-07	-3.91678e-06
372	1.29123e-07	-3.93971e-06
373	1.45017e-07	-3.97304e-06
374	1.63532e-07	-4.01721e-06
375	1.84851e-07	-4.07294e-06
376	2.09215e-07	-4.14117e-06
377	2.36937e-07	-4.22313e-06
378	2.68416e-07	-4.32042e-06
379	3.04158e-07	-4.4351e-06
380	3.44801e-07	-4.56975e-06
381	3.91157e-07	-4.72774e-06
382	4.44264e-07	-4.91338e-06
383	5.05468e-07	-5.13235e-06
384	5.76533e-07	-5.39218e-06
385	6.59819e-07	-5.70312e-06
386	7.58545e-07	-6.07939e-06
387	8.77221e-07	-6.54131e-06
388	1.02237e-06	-7.11895e-06
389	1.20377e-06	-7.8587e-06
390	1.43688e-06	-8.83615e-06
391	1.74766e-06	-1.01832e-05
392	2.18359e-06	-1.21523e-05
393	2.84288e-06	-1.52958e-05
394	3.97138e-06	-2.10975e-05
395	6.44327e-06	-3.53671e-05
396	1.86078e-05	-0.000126254
397	-9.98423e-06	7.25532e-05
398	5.27262e-06	2.73291e-05
399	-2.28493e-05	1.55303e-05
400	-7.64374e-06	1.10874e-05
401	-5.03646e-06	8.3711e-06
402	-3.87774e-06	6.59606e-06
403	-3.20691e-06	5.3439e-06
404	-2.76494e-06	4.40935e-06
405	-2.45017e-06	3.68087e-06
406	-2.21389e-06	3.09268e-06
407	-2.02959e-06	2.60332e-06
408	-1.88154e-06	2.18518e-06
409	-1.75977e-06	1.81893e-06
410	-1.65761e-06	1.4904e-06
411	-1.57042e-06	1.18867e-06
412	-1.49482e-06	9.04807e-07
413	-1.4283e-06	6.31034e-07
414	-1.36887e-06	3.60037e-07
415	-1.31494e-06	8.43266e-08
416	-1.26512e-06	-2.04458e-07
417	-1.21811e-06	-5.1647e-07
418	-1.17259e-06	-8.65028e-07
419	-1.12707e-06	-1.26889e-06
420	-1.07958e-06	-1.75638e-06
421	-1.02726e-06	-2.37344e-06
422	-9.65351e-07	-3.20116e-06
423	-8.84763e-07	-4.39899e-06
424	-7.65024e-07	-6.33158e-06
425	-5.46927e-07	-1.00598e-05
426	4.51124e-08	-2.05308e-05
427	1.33684e-05	-0.000259666
428	-2.6084e-06	2.73699e-05
429	-1.83768e-06	1.36162e-05
430	-1.5934e-06	9.29314e-06
431	-1.47251e-06	7.1627e-06
432	-1.40038e-06	5.88411e-06
433	-1.35291e-06	5.02354e-06
434	-1.31996e-06	4.39753e-06
435	-1.29656e-06	3.91445e-06
436	-1.28004e-06	3.52259e-06
437	-1.26886e-06	3.18951e-06
438	-1.26215e-06	2.89242e-06
439	-1.25948e-06	2.613e-06
440	-1.26074e-06	2.33378e-06
441	-1.2662e-06	2.03464e-06
442	-1.27653e-06	1.68792e-06
443	-1.29315e-06	1.24941e-06
444	-1.31881e-06	6.3832e-07
445	-1.35946e-06	-3.15496e-07
446	-1.42995e-06	-2.04384e-06
447	-1.58077e-06	-6.03754e-06
448	-2.16564e-06	-2.28743e-05
449	6.59573e-07	6.29137e-05
450	-7.67397e-07	2.14327e-05
451	-9.95459e-07	1.6565e-05
452	-1.11434e-06	1.61471e-05
453	-1.22379e-06	1.87388e-05
454	-1.41292e-06	2.8454e-05
455	-3.20594e-06	0.000150917
456	-6.54883e-07	-2.94536e-05
457	-9.46653e-07	-1.11307e-05
458	-1.04766e-06	-5.99901e-06
459	-1.10812e-06	-3.64182e-06
460	-1.15379e-06	-2.31033e-06
461	-1.19293e-06	-1.46378e-06
462	-1.22913e-06	-8.81289e-07
463	-1.26427e-06	-4.5639e-07
464	-1.29951e-06	-1.31659e-07
465	-1.33564e-06	1.26522e-07
466	-1.37329e-06	3.3914e-07
467	-1.41301e-06	5.20016e-07
468	-1.45531e-06	6.78692e-07
469	-1.50071e-06	8.22063e-07
470	-1.54977e-06	9.55343e-07
471	-1.60311e-06	1.08268e-06
472	-1.66142e-06	1.20757e-06
473	-1.72553e-06	1.33314e-06
474	-1.7964e-06	1.46238e-06
475	-1.8752e-06	1.59838e-06
476	-1.96334e-06	1.7445e-06
477	-2.06255e-06	1.90464e-06
478	-2.175e-06	2.08358e-06
479	-2.30337e-06	2.28742e-06
480	-2.45106e-06	2.52429e-06
481	-2.62229e-06	2.80544e-06
482	-2.82223e-06	3.14718e-06
483	-3.0567e-06	3.57422e-06
484	-3.33052e-06	4.12634e-06
485	-3.64053e-06	4.87256e-06
486	-3.94525e-06	5.94684e-06
487	-4.00434e-06	7.66252e-06
488	-1.944e-06	1.1152e-05
489	-0.000137586	-2.63383e-05
490	-3.55478e-05	2.10353e-05
491	-0.00021683	0.000183405
492	3.30397e-05	-3.30625e-05
493	1.38581e-05	-1.5696e-05
494	8.21642e-06	-1.04947e-05
495	5.43773e-06	-8.03909e-06
496	3.61057e-06	-6.69433e-06
497	1.93638e-06	-6.03345e-06
498	-1.05225e-06	-6.39995e-06
499	4.36864e-05	1.48442e-05
500	6.16457e-06	-1.79274e-06

## Sheet: Kw100Ka10
Freq (Hz)	w1 (m)	w2 (m)
200	3.01292e-06	-1.36528e-05
201	7.31023e-06	-4.51384e-06
202	7.44729e-06	-3.57631e-06
203	7.36979e-06	-3.27142e-06
204	7.28308e-06	-3.15524e-06
205	7.22506e-06	-3.12429e-06
206	7.20555e-06	-3.14273e-06
207	7.22883e-06	-3.1956e-06
208	7.29992e-06	-3.27628e-06
209	7.42822e-06	-3.38215e-06
210	7.63312e-06	-3.51297e-06
211	7.95899e-06	-3.67045e-06
212	8.53077e-06	-3.85896e-06
213	9.89025e-06	-4.09169e-06
214	2.42282e-05	-4.59822e-06
215	3.91644e-06	-4.50505e-06
216	6.313e-06	-4.87924e-06
217	7.2827e-06	-5.28572e-06
218	8.0111e-06	-5.76068e-06
219	8.71584e-06	-6.32781e-06
220	9.48624e-06	-7.01648e-06
221	1.03878e-05	-7.86819e-06
222	1.14936e-05	-8.94501e-06
223	1.29059e-05	-1.03448e-05
224	1.47894e-05	-1.22318e-05
225	1.74383e-05	-1.49037e-05
226	2.14442e-05	-1.8963e-05
227	2.82097e-05	-2.58402e-05
228	4.20703e-05	-3.99607e-05
229	8.63991e-05	-8.51843e-05
230	-0.000863917	0.000884984
231	-6.9229e-05	7.3753e-05
232	-3.53263e-05	3.9177e-05
233	-2.33828e-05	2.70203e-05
234	-1.72879e-05	2.08363e-05
235	-1.35936e-05	1.71055e-05
236	-1.11168e-05	1.46204e-05
237	-9.34207e-06	1.2855e-05
238	-8.00875e-06	1.15435e-05
239	-6.97092e-06	1.05372e-05
240	-6.14051e-06	9.74647e-06
241	-5.46121e-06	9.11427e-06
242	-4.89535e-06	8.60249e-06
243	-4.41676e-06	8.18485e-06
244	-4.00671e-06	7.84271e-06
245	-3.65144e-06	7.56261e-06
246	-3.34061e-06	7.33462e-06
247	-3.06629e-06	7.15143e-06
248	-2.82234e-06	7.00765e-06
249	-2.60389e-06	6.89934e-06
250	-2.40705e-06	6.82381e-06
251	-2.22872e-06	6.77936e-06
252	-2.06636e-06	6.76523e-06
253	-1.91791e-06	6.78156e-06
254	-1.78171e-06	6.82944e-06
255	-1.65645e-06	6.91105e-06
256	-1.54112e-06	7.0299e-06
257	-1.43506e-06	7.19125e-06
258	-1.33792e-06	7.40271e-06
259	-1.24981e-06	7.67537e-06
260	-1.17146e-06	8.02555e-06
261	-1.10452e-06	8.47791e-06
262	-1.05219e-06	9.07125e-06
263	-1.0205e-06	9.86986e-06
264	-1.0211e-06	1.09883e-05
265	-1.07822e-06	1.26516e-05
266	-1.24897e-06	1.53714e-05
267	-1.70105e-06	2.06116e-05
268	-3.1984e-06	3.49294e-05
269	-2.705e-05	0.000239321
270	5.95203e-06	-3.74008e-05
271	-7.46454e-07	-1.44953e-05
272	2.30388e-06	-8.12199e-06
273	2.37839e-06	-4.97592e-06
274	2.57725e-06	-3.26437e-06
275	2.91316e-06	-2.45505e-06
276	3.3893e-06	-2.66877e-06
277	3.95231e-06	-5.31694e-06
278	3.49541e-06	-2.34155e-05
279	1.42789e-05	5.6395e-05
280	1.76729e-05	3.26209e-05
281	4.33247e-05	5.30145e-05
282	-9.36388e-05	-7.83424e-05
283	-2.4015e-05	-1.20263e-05
284	-1.45863e-05	-2.18957e-06
285	-1.10828e-05	2.95642e-06
286	-9.57254e-06	7.96471e-06
287	-9.48854e-06	1.66807e-05
288	-1.47232e-05	5.81226e-05
289	1.87883e-06	-4.94306e-05
290	-2.49143e-06	-1.69008e-05
291	-3.26901e-06	-9.45982e-06
292	-3.57948e-06	-5.85892e-06
293	-3.79301e-06	-3.51401e-06
294	-4.02061e-06	-1.66633e-06
295	-4.32548e-06	3.26247e-08
296	-4.77661e-06	1.83498e-06
297	-5.49178e-06	4.04647e-06
298	-6.73492e-06	7.24972e-06
299	-9.29055e-06	1.30807e-05
300	-1.70748e-05	2.95694e-05
301	0.013229	-0.0270229
302	1.41592e-05	-3.29263e-05
303	6.30196e-06	-1.5984e-05
304	3.50774e-06	-8.79711e-06
305	1.48826e-06	-6.95435e-07
306	4.54818e-05	-0.000306431
307	3.23359e-06	-1.80706e-05
308	2.21128e-06	-1.24251e-05
309	1.74088e-06	-1.01475e-05
310	1.44904e-06	-8.81786e-06
311	1.247e-06	-7.9136e-06
312	1.0994e-06	-7.24668e-06
313	9.88304e-07	-6.73001e-06
314	9.03291e-07	-6.31662e-06
315	8.37757e-07	-5.97844e-06
316	7.87277e-07	-5.69751e-06
317	7.48761e-07	-5.46164e-06
318	7.19988e-07	-5.2623e-06
319	6.99325e-07	-5.0933e-06
320	6.85554e-07	-4.95005e-06
321	6.77761e-07	-4.82913e-06
322	6.75258e-07	-4.72792e-06
323	6.7753e-07	-4.64446e-06
324	6.84202e-07	-4.57728e-06
325	6.95013e-07	-4.52532e-06
326	7.09797e-07	-4.48785e-06
327	7.28472e-07	-4.46447e-06
328	7.51037e-07	-4.45503e-06
329	7.77565e-07	-4.45968e-06
330	8.08207e-07	-4.47886e-06
331	8.43196e-07	-4.5133e-06
332	8.82854e-07	-4.5641e-06
333	9.27612e-07	-4.6328e-06
334	9.78024e-07	-4.72144e-06
335	1.0348e-06	-4.83272e-06
336	1.09886e-06	-4.97022e-06
337	1.17136e-06	-5.1387e-06
338	1.25382e-06	-5.34448e-06
339	1.34825e-06	-5.59619e-06
340	1.45733e-06	-5.90577e-06
341	1.58476e-06	-6.2902e-06
342	1.73581e-06	-6.77434e-06
343	1.91823e-06	-7.39607e-06
344	2.14409e-06	-8.21596e-06
345	2.43337e-06	-9.33716e-06
346	2.82211e-06	-1.09505e-05
347	3.38363e-06	-1.34529e-05
348	4.29625e-06	-1.78261e-05
349	6.14727e-06	-2.73434e-05
350	1.27837e-05	-6.35902e-05
351	-2.58849e-05	0.000155058
352	-3.96314e-06	3.34307e-05
353	-9.13545e-07	1.83417e-05
354	6.11992e-07	1.25152e-05
355	1.84173e-06	9.50829e-06
356	3.22778e-06	7.80355e-06
357	5.35942e-06	6.99351e-06
358	1.05463e-05	7.6235e-06
359	0.000213749	8.10032e-05
360	-6.672e-06	-1.09453e-06
361	1.35747e-06	-1.14492e-08
362	1.33966e-05	-1.1106e-06
363	-5.03166e-05	7.14734e-06
364	-1.3008e-05	2.31897e-06
365	-8.19286e-06	1.61068e-06
366	-6.18821e-06	1.2411e-06
367	-5.05441e-06	9.72737e-07
368	-4.31092e-06	7.4858e-07
369	-3.7784e-06	5.47032e-07
370	-3.37352e-06	3.57083e-07
371	-3.05176e-06	1.71591e-07
372	-2.78681e-06	-1.51393e-08
373	-2.56182e-06	-2.08505e-07
374	-2.36519e-06	-4.14359e-07
375	-2.1883e-06	-6.39736e-07
376	-2.02411e-06	-8.93787e-07
377	-1.86617e-06	-1.18923e-06
378	-1.70764e-06	-1.54481e-06
379	-1.53998e-06	-1.98999e-06
380	-1.35073e-06	-2.57436e-06
381	-1.11861e-06	-3.38922e-06
382	-8.01106e-07	-4.62391e-06
383	-2.94583e-07	-6.74723e-06
384	7.45776e-07	-1.13276e-05
385	4.621e-06	-2.8847e-05
386	-1.74208e-05	7.16943e-05
387	-5.41287e-06	1.70786e-05
388	-3.84452e-06	1.00069e-05
389	-3.21852e-06	7.20786e-06
390	-2.87982e-06	5.69586e-06
391	-2.66819e-06	4.73912e-06
392	-2.52543e-06	4.06945e-06
393	-2.42556e-06	3.56403e-06
394	-2.35559e-06	3.15703e-06
395	-2.30881e-06	2.80781e-06
396	-2.2821e-06	2.48681e-06
397	-2.27501e-06	2.16749e-06
398	-2.28978e-06	1.81934e-06
399	-2.33258e-06	1.39785e-06
400	-2.41702e-06	8.23358e-07
401	-2.57461e-06	-7.6423e-08
402	-2.89265e-06	-1.77232e-06
403	-3.72531e-06	-6.18126e-06
404	-9.94598e-06	-3.9799e-05
405	1.96311e-06	2.53587e-05
406	-2.6148e-07	1.38155e-05
407	-8.50673e-07	1.14727e-05
408	-1.15379e-06	1.12117e-05
409	-1.38728e-06	1.2396e-05
410	-1.67365e-06	1.60942e-05
411	-2.41587e-06	3.03544e-05
412	4.2784e-06	-0.000115077
413	-4.09045e-07	-1.51338e-05
414	-8.2891e-07	-6.89873e-06
415	-9.98861e-07	-3.91395e-06
416	-1.0962e-06	-2.39776e-06
417	-1.16192e-06	-1.49046e-06
418	-1.21059e-06	-8.90425e-07
419	-1.24855e-06	-4.65061e-07
420	-1.27858e-06	-1.47182e-07
421	-1.3013e-06	1.00803e-07
422	-1.31511e-06	3.01576e-07
423	-1.31427e-06	4.69742e-07
424	-1.28099e-06	6.15471e-07
425	-1.14026e-06	7.47626e-07
426	1.82623e-07	9.01249e-07
427	-2.40864e-06	9.37176e-07
428	-1.99951e-06	1.05219e-06
429	-1.93164e-06	1.15502e-06
430	-1.93223e-06	1.25539e-06
431	-1.96211e-06	1.35632e-06
432	-2.01173e-06	1.45994e-06
433	-2.08216e-06	1.56823e-06
434	-2.19464e-06	1.68339e-06
435	-2.92598e-06	1.81346e-06
436	-2.09918e-06	1.93862e-06
437	-2.27869e-06	2.08798e-06
438	-2.41675e-06	2.25438e-06
439	-2.56085e-06	2.4428e-06
440	-2.72285e-06	2.6592e-06
441	-2.9108e-06	2.91142e-06
442	-3.13363e-06	3.21026e-06
443	-3.40307e-06	3.57098e-06
444	-3.73604e-06	4.01601e-06
445	-4.15829e-06	4.57982e-06
446	-4.71138e-06	5.31822e-06
447	-5.46736e-06	6.32807e-06
448	-6.56304e-06	7.7935e-06
449	-8.29421e-06	1.01129e-05
450	-1.14417e-05	1.43384e-05
451	-1.8958e-05	2.44495e-05
452	-6.07654e-05	8.07841e-05
453	4.61154e-05	-6.33358e-05
454	1.61362e-05	-2.29612e-05
455	9.53742e-06	-1.41172e-05
456	6.62134e-06	-1.02533e-05
457	4.95694e-06	-8.0998e-06
458	3.85532e-06	-6.74138e-06
459	3.03572e-06	-5.82622e-06
460	2.33857e-06	-5.20059e-06
461	1.59385e-06	-4.81577e-06
462	2.45556e-07	-4.78166e-06
463	-5.03827e-05	-3.46889e-06
464	3.62689e-06	-1.42216e-06
465	2.6014e-06	-2.24147e-06
466	2.13762e-06	-2.31203e-06
467	1.8474e-06	-2.26279e-06
468	1.63729e-06	-2.18331e-06
469	1.47322e-06	-2.09769e-06
470	1.33934e-06	-2.01412e-06
471	1.22699e-06	-1.93555e-06
472	1.13092e-06	-1.86297e-06
473	1.0477e-06	-1.79654e-06
474	9.74983e-07	-1.73609e-06
475	9.11128e-07	-1.68135e-06
476	8.54968e-07	-1.63204e-06
477	8.05709e-07	-1.58791e-06
478	7.62877e-07	-1.54881e-06
479	7.26309e-07	-1.51472e-06
480	6.96209e-07	-1.48582e-06
481	6.73279e-07	-1.46253e-06
482	6.59008e-07	-1.44577e-06
483	6.56296e-07	-1.4373e-06
484	6.70919e-07	-1.44063e-06
485	7.15466e-07	-1.46338e-06
486	8.22396e-07	-1.52522e-06
487	1.10636e-06	-1.6955e-06
488	2.45796e-06	-2.5128e-06
489	-2.96986e-06	7.67766e-07
490	-7.28821e-07	-5.90519e-07
491	-3.73389e-07	-8.10351e-07
492	-2.43439e-07	-8.95743e-07
493	-1.85549e-07	-9.39671e-07
494	-1.59918e-07	-9.66464e-07
495	-1.51705e-07	-9.85432e-07
496	-1.54168e-07	-1.00108e-06
497	-1.63813e-07	-1.01608e-06
498	-1.78584e-07	-1.03239e-06
499	-1.96985e-07	-1.05183e-06
500	-2.17399e-07	-1.07657e-06

## Sheet: Kw100Ka100
Freq (Hz)	w1 (m)	w2 (m)
200	-1.8284e-06	7.79389e-07
201	-2.70565e-06	1.1568e-06
202	-4.04364e-06	1.74864e-06
203	-6.34051e-06	2.78736e-06
204	-1.12444e-05	5.04561e-06
205	-2.94965e-05	1.35711e-05
206	8.29662e-05	-3.93918e-05
207	1.89938e-05	-9.40718e-06
208	1.08624e-05	-5.73014e-06
209	7.21878e-06	-4.25726e-06
210	4.41245e-06	-3.40719e-06
211	3.09584e-07	-2.75972e-06
212	-2.22026e-05	-2.32604e-06
213	3.09138e-05	6.23385e-06
214	1.01354e-05	-5.80289e-06
215	8.90234e-06	-4.01835e-06
216	8.01312e-06	-3.51168e-06
217	7.44342e-06	-3.26985e-06
218	7.06218e-06	-3.13463e-06
219	6.80191e-06	-3.05719e-06
220	6.62666e-06	-3.01724e-06
221	6.51624e-06	-3.0048e-06
222	6.4592e-06	-3.01454e-06
223	6.44963e-06	-3.04356e-06
224	6.48583e-06	-3.09043e-06
225	6.5703e-06	-3.15473e-06
226	6.71102e-06	-3.23688e-06
227	6.92545e-06	-3.33821e-06
228	7.25137e-06	-3.46133e-06
229	7.78167e-06	-3.61145e-06
230	8.81665e-06	-3.80217e-06
231	1.21829e-05	-4.10514e-06
232	-1.39058e-05	-3.33029e-06
233	3.24785e-06	-4.21356e-06
234	5.19155e-06	-4.56588e-06
235	6.162e-06	-4.93081e-06
236	6.9039e-06	-5.34807e-06
237	7.60516e-06	-5.84074e-06
238	8.35066e-06	-6.43438e-06
239	9.20215e-06	-7.16353e-06
240	1.02253e-05	-8.07869e-06
241	1.15085e-05	-9.25803e-06
242	1.31897e-05	-1.08302e-05
243	1.5508e-05	-1.30229e-05
244	1.89274e-05	-1.62822e-05
245	2.44933e-05	-2.16154e-05
246	3.51691e-05	-3.18806e-05
247	6.3983e-05	-5.96471e-05
248	0.000417964	-0.000401145
249	-8.85438e-05	8.7582e-05
250	-3.92975e-05	4.01009e-05
251	-2.49481e-05	2.62899e-05
252	-1.81096e-05	1.97263e-05
253	-1.41098e-05	1.59023e-05
254	-1.1486e-05	1.34071e-05
255	-9.63312e-06	1.16569e-05
256	-8.25539e-06	1.03666e-05
257	-7.19113e-06	9.38025e-06
258	-6.34448e-06	8.60556e-06
259	-5.65499e-06	7.98439e-06
260	-5.08267e-06	7.47831e-06
261	-4.6e-06	7.06093e-06
262	-4.18741e-06	6.71355e-06
263	-3.8306e-06	6.42257e-06
264	-3.51892e-06	6.1779e-06
265	-3.2442e-06	5.9719e-06
266	-3.00014e-06	5.7987e-06
267	-2.78177e-06	5.65377e-06
268	-2.58511e-06	5.53354e-06
269	-2.40697e-06	5.43524e-06
270	-2.24473e-06	5.35667e-06
271	-2.09625e-06	5.29612e-06
272	-1.95976e-06	5.25229e-06
273	-1.8338e-06	5.22418e-06
274	-1.71717e-06	5.21112e-06
275	-1.60889e-06	5.21264e-06
276	-1.50818e-06	5.22856e-06
277	-1.4145e-06	5.25888e-06
278	-1.3275e-06	5.30385e-06
279	-1.24716e-06	5.36396e-06
280	-1.17382e-06	5.43991e-06
281	-1.10844e-06	5.5327e-06
282	-1.05297e-06	5.64365e-06
283	-1.01123e-06	5.77442e-06
284	-9.90734e-07	5.92712e-06
285	-1.00761e-06	6.10437e-06
286	-1.10151e-06	6.30935e-06
287	-1.39852e-06	6.54573e-06
288	-2.60198e-06	6.8153e-06
289	1.83988e-05	7.24605e-06
290	2.06323e-06	7.5357e-06
291	1.2819e-06	7.97325e-06
292	1.10585e-06	8.49713e-06
293	1.10974e-06	9.12826e-06
294	1.20564e-06	9.8994e-06
295	1.36925e-06	1.08599e-05
296	1.59791e-06	1.20874e-05
297	1.90113e-06	1.3711e-05
298	2.29939e-06	1.59658e-05
299	2.82562e-06	1.93358e-05
300	3.51993e-06	2.50347e-05
301	4.33163e-06	3.74397e-05
302	2.72916e-06	0.000100827
303	1.87801e-05	-3.72144e-05
304	3.54052e-05	2.08957e-05
305	-0.000252822	-0.000234339
306	-3.40463e-05	-1.61109e-05
307	-3.09384e-05	4.26351e-05
308	4.64782e-06	-8.92033e-05
309	-3.08648e-06	-4.3531e-05
310	-3.13322e-06	-4.1773e-05
311	1.30569e-05	-0.000296781
312	-5.61452e-06	1.0088e-05
313	-4.74463e-06	4.80058e-07
314	-4.4273e-06	-1.4726e-06
315	-4.28328e-06	-1.82277e-06
316	-4.2477e-06	-1.6105e-06
317	-4.3097e-06	-1.11807e-06
318	-4.48277e-06	-4.15215e-07
319	-4.80661e-06	5.28992e-07
320	-5.36944e-06	1.84779e-06
321	-6.37995e-06	3.88322e-06
322	-8.44585e-06	7.64243e-06
323	-1.43324e-05	1.77094e-05
324	-0.000111012	0.000178197
325	1.5086e-05	-3.04667e-05
326	6.27644e-06	-1.5607e-05
327	3.64153e-06	-1.09879e-05
328	2.3876e-06	-8.66175e-06
329	1.65897e-06	-7.20492e-06
330	1.18215e-06	-6.15593e-06
331	8.41073e-07	-5.30959e-06
332	5.75101e-07	-4.54325e-06
333	3.43559e-07	-3.74545e-06
334	1.03763e-07	-2.74121e-06
335	-2.33511e-07	-1.0556e-06
336	-1.11795e-06	3.90944e-06
337	9.2443e-06	-5.68058e-05
338	1.41199e-06	-1.11219e-05
339	8.52805e-07	-7.91634e-06
340	6.35454e-07	-6.68101e-06
341	5.16897e-07	-6.00088e-06
342	4.42298e-07	-5.55966e-06
343	3.92069e-07	-5.24605e-06
344	3.57313e-07	-5.01051e-06
345	3.33334e-07	-4.82749e-06
346	3.17389e-07	-4.68237e-06
347	3.07756e-07	-4.56621e-06
348	3.033e-07	-4.47318e-06
349	3.03252e-07	-4.39938e-06
350	3.0708e-07	-4.34212e-06
351	3.14424e-07	-4.29953e-06
352	3.25045e-07	-4.27032e-06
353	3.38802e-07	-4.25364e-06
354	3.55631e-07	-4.249e-06
355	3.75542e-07	-4.25616e-06
356	3.98608e-07	-4.2752e-06
357	4.24965e-07	-4.30639e-06
358	4.54818e-07	-4.35029e-06
359	4.88441e-07	-4.40773e-06
360	5.26195e-07	-4.47985e-06
361	5.68532e-07	-4.56814e-06
362	6.16025e-07	-4.67455e-06
363	6.69388e-07	-4.80161e-06
364	7.2952e-07	-4.95254e-06
365	7.97553e-07	-5.13157e-06
366	8.74929e-07	-5.34417e-06
367	9.63505e-07	-5.59768e-06
368	1.06571e-06	-5.90195e-06
369	1.18478e-06	-6.27061e-06
370	1.32511e-06	-6.72301e-06
371	1.49288e-06	-7.28743e-06
372	1.69697e-06	-8.00701e-06
373	1.95081e-06	-8.95078e-06
374	2.27569e-06	-1.02366e-05
375	2.70798e-06	-1.2083e-05
376	3.31632e-06	-1.49471e-05
377	4.25238e-06	-1.99677e-05
378	5.95938e-06	-3.09915e-05
379	1.10058e-05	-7.42503e-05
380	-7.39529e-06	0.000163208
381	1.42356e-05	4.09006e-05
382	-1.25586e-05	1.62868e-05
383	6.71147e-06	1.21875e-05
384	-3.42826e-05	1.02143e-05
385	-1.06325e-05	7.67674e-06
386	-6.94031e-06	6.21041e-06
387	-5.316e-06	5.1549e-06
388	-4.37522e-06	4.35047e-06
389	-3.75331e-06	3.71376e-06
390	-3.30852e-06	3.19472e-06
391	-2.97321e-06	2.76101e-06
392	-2.71063e-06	2.39068e-06
393	-2.49894e-06	2.06817e-06
394	-2.32429e-06	1.78205e-06
395	-2.17741e-06	1.52358e-06
396	-2.05184e-06	1.28586e-06
397	-1.94294e-06	1.06318e-06
398	-1.8472e-06	8.50582e-07
399	-1.76197e-06	6.43555e-07
400	-1.6851e-06	4.37686e-07
401	-1.61483e-06	2.28382e-07
402	-1.54963e-06	1.05233e-08
403	-1.4881e-06	-2.21991e-07
404	-1.42883e-06	-4.76887e-07
405	-1.3703e-06	-7.64526e-07
406	-1.31068e-06	-1.09959e-06
407	-1.24755e-06	-1.50409e-06
408	-1.17728e-06	-2.01311e-06
409	-1.09395e-06	-2.68684e-06
410	-9.86686e-07	-3.63866e-06
411	-8.32389e-07	-5.11171e-06
412	-5.71113e-07	-7.74055e-06
413	1.86591e-08	-1.38738e-05
414	3.00418e-06	-4.54387e-05
415	-5.44084e-06	4.42238e-05
416	-2.76347e-06	1.58899e-05
417	-2.20548e-06	1.00175e-05
418	-1.96224e-06	7.46372e-06
419	-1.82608e-06	6.02446e-06
420	-1.73986e-06	5.09165e-06
421	-1.68158e-06	4.42903e-06
422	-1.64107e-06	3.9244e-06
423	-1.61312e-06	3.51605e-06
424	-1.59493e-06	3.1651e-06
425	-1.58511e-06	2.8428e-06
426	-1.5833e-06	2.52303e-06
427	-1.59007e-06	2.1756e-06
428	-1.60731e-06	1.75657e-06
429	-1.63921e-06	1.18848e-06
430	-1.69517e-06	3.08442e-07
431	-1.79952e-06	-1.30441e-06
432	-2.03824e-06	-5.16146e-06
433	-3.08868e-06	-2.33408e-05
434	8.14193e-07	4.74759e-05
435	-8.07676e-07	1.98474e-05
436	-1.12124e-06	1.65077e-05
437	-1.30066e-06	1.74403e-05
438	-1.51091e-06	2.3453e-05
439	-2.30635e-06	6.0712e-05
440	-2.90549e-07	-4.3998e-05
441	-9.43379e-07	-1.27625e-05
442	-1.10173e-06	-6.38352e-06
443	-1.18414e-06	-3.71459e-06
444	-1.24078e-06	-2.2769e-06
445	-1.28596e-06	-1.3894e-06
446	-1.32546e-06	-7.91082e-07
447	-1.36219e-06	-3.61164e-07
448	-1.3978e-06	-3.639e-08
449	-1.43338e-06	2.19454e-07
450	-1.46968e-06	4.28568e-07
451	-1.50733e-06	6.05345e-07
452	-1.54684e-06	7.59578e-07
453	-1.5887e-06	8.9824e-07
454	-1.63337e-06	1.02652e-06
455	-1.68133e-06	1.14848e-06
456	-1.73309e-06	1.26747e-06
457	-1.78918e-06	1.38639e-06
458	-1.85021e-06	1.50797e-06
459	-1.91679e-06	1.63493e-06
460	-1.9896e-06	1.77013e-06
461	-2.06934e-06	1.91683e-06
462	-2.15662e-06	2.07888e-06
463	-2.25185e-06	2.26109e-06
464	-2.35484e-06	2.46977e-06
465	-2.46401e-06	2.71349e-06
466	-2.5745e-06	3.00459e-06
467	-2.67337e-06	3.36188e-06
468	-2.72612e-06	3.81676e-06
469	-2.63084e-06	4.42963e-06
470	-2.0082e-06	5.3531e-06
471	1.68462e-06	7.33976e-06
472	-3.55143e-05	-8.70226e-07
473	-1.47086e-05	6.78295e-06
474	-1.5692e-05	1.04173e-05
475	-2.18482e-05	1.72028e-05
476	-4.73769e-05	4.18252e-05
477	0.000121684	-0.000118641
478	2.34008e-05	-2.56199e-05
479	1.10175e-05	-1.50727e-05
480	-2.25392e-06	-1.42105e-05
481	1.07715e-05	-6.16291e-06
482	7.06825e-06	-5.64621e-06
483	5.51382e-06	-4.94108e-06
484	4.56125e-06	-4.37881e-06
485	3.90255e-06	-3.94682e-06
486	3.42026e-06	-3.61998e-06
487	3.05819e-06	-3.38454e-06
488	2.78977e-06	-3.24567e-06
489	2.61504e-06	-3.25406e-06
490	2.6152e-06	-3.68292e-06
491	5.54993e-06	-1.27386e-05
492	1.26997e-06	-3.35196e-07
493	1.46525e-06	-1.15286e-06
494	1.45878e-06	-1.32741e-06
495	1.42057e-06	-1.36722e-06
496	1.37979e-06	-1.36057e-06
497	1.34578e-06	-1.33444e-06
498	1.32336e-06	-1.29929e-06
499	1.31684e-06	-1.25953e-06
500	1.33212e-06	-1.21682e-06
