# Supplementary material for: Data on the flexural vibration of thin plate with elastically restrained edges: Finite element method and wave based method simulations
Source: Data Brief. 2020 Jun 29;31:105883. doi: 10.1016/j.dib.2020.105883 (PMC7334394; doi:10.1016/j.dib.2020.105883)
Supplement: Supplementary file 1 [file mmc1.zip › Data files/ANSYS_IR.xlsx]

## Sheet: C0001
Freq (Hz)	Re[w1] (m)	Im[w1] (m)	Re[w2] (m)	Im[w2] (m)
200	2.85718e-06	-6.94245e-07	1.74699e-07	8.51901e-08
201	2.79623e-06	-7.25153e-07	2.39526e-07	7.28964e-08
202	2.741e-06	-7.52685e-07	2.97098e-07	5.52685e-08
203	2.69115e-06	-7.78233e-07	3.47662e-07	3.39806e-08
204	2.64615e-06	-8.02933e-07	3.91731e-07	1.03964e-08
205	2.6053e-06	-8.27665e-07	4.29975e-07	-1.44311e-08
206	2.56785e-06	-8.53059e-07	4.63124e-07	-3.97338e-08
207	2.53305e-06	-8.7953e-07	4.91905e-07	-6.49884e-08
208	2.50018e-06	-9.07311e-07	5.17e-07	-8.98712e-08
209	2.46856e-06	-9.36487e-07	5.39017e-07	-1.14214e-07
210	2.43762e-06	-9.67032e-07	5.58479e-07	-1.37963e-07
211	2.40684e-06	-9.98831e-07	5.75822e-07	-1.61147e-07
212	2.37579e-06	-1.03171e-06	5.91393e-07	-1.83847e-07
213	2.3441e-06	-1.06546e-06	6.05466e-07	-2.06175e-07
214	2.31147e-06	-1.09983e-06	6.18243e-07	-2.28259e-07
215	2.27769e-06	-1.13456e-06	6.29867e-07	-2.5023e-07
216	2.24255e-06	-1.16938e-06	6.40435e-07	-2.72215e-07
217	2.20594e-06	-1.20402e-06	6.49999e-07	-2.94328e-07
218	2.16775e-06	-1.2382e-06	6.5858e-07	-3.16675e-07
219	2.12793e-06	-1.27163e-06	6.66174e-07	-3.39344e-07
220	2.08647e-06	-1.30404e-06	6.72752e-07	-3.6241e-07
221	2.04339e-06	-1.33517e-06	6.78269e-07	-3.85938e-07
222	1.99875e-06	-1.36472e-06	6.82663e-07	-4.09975e-07
223	1.95263e-06	-1.39245e-06	6.85859e-07	-4.3456e-07
224	1.90518e-06	-1.4181e-06	6.87765e-07	-4.59717e-07
225	1.85656e-06	-1.44143e-06	6.88275e-07	-4.8546e-07
226	1.80696e-06	-1.46222e-06	6.87266e-07	-5.11786e-07
227	1.75663e-06	-1.48029e-06	6.84598e-07	-5.38673e-07
228	1.70584e-06	-1.49546e-06	6.80114e-07	-5.66077e-07
229	1.65488e-06	-1.50761e-06	6.73642e-07	-5.93923e-07
230	1.60408e-06	-1.51666e-06	6.64996e-07	-6.22102e-07
231	1.55376e-06	-1.52256e-06	6.53985e-07	-6.50459e-07
232	1.50427e-06	-1.52531e-06	6.40419e-07	-6.78793e-07
233	1.45596e-06	-1.52498e-06	6.24121e-07	-7.06845e-07
234	1.40917e-06	-1.52165e-06	6.04939e-07	-7.34304e-07
235	1.36423e-06	-1.51547e-06	5.82766e-07	-7.60803e-07
236	1.32145e-06	-1.50664e-06	5.57547e-07	-7.85928e-07
237	1.28111e-06	-1.49537e-06	5.293e-07	-8.09231e-07
238	1.24347e-06	-1.48194e-06	4.98122e-07	-8.3024e-07
239	1.20876e-06	-1.46664e-06	4.64197e-07	-8.48481e-07
240	1.17716e-06	-1.4498e-06	4.27797e-07	-8.63495e-07
241	1.14882e-06	-1.43175e-06	3.8928e-07	-8.74858e-07
242	1.12385e-06	-1.41287e-06	3.49079e-07	-8.82194e-07
243	1.1023e-06	-1.39353e-06	3.07695e-07	-8.85197e-07
244	1.08419e-06	-1.37411e-06	2.65677e-07	-8.83635e-07
245	1.06947e-06	-1.35499e-06	2.23611e-07	-8.77358e-07
246	1.05808e-06	-1.33653e-06	1.82106e-07	-8.66302e-07
247	1.04988e-06	-1.3191e-06	1.41773e-07	-8.50486e-07
248	1.0447e-06	-1.30303e-06	1.0322e-07	-8.30012e-07
249	1.04234e-06	-1.28864e-06	6.70395e-08	-8.05058e-07
250	1.04257e-06	-1.27619e-06	3.37985e-08	-7.75875e-07
251	1.04509e-06	-1.26594e-06	4.0338e-09	-7.4278e-07
252	1.04963e-06	-1.25809e-06	-2.1754e-08	-7.06155e-07
253	1.05587e-06	-1.25282e-06	-4.31062e-08	-6.66439e-07
254	1.06347e-06	-1.25023e-06	-5.96106e-08	-6.24127e-07
255	1.07211e-06	-1.2504e-06	-7.09079e-08	-5.79768e-07
256	1.08144e-06	-1.25337e-06	-7.66979e-08	-5.33958e-07
257	1.09116e-06	-1.25912e-06	-7.67468e-08	-4.87339e-07
258	1.10095e-06	-1.26759e-06	-7.08956e-08	-4.40589e-07
259	1.11052e-06	-1.27868e-06	-5.90677e-08	-3.94418e-07
260	1.11961e-06	-1.29227e-06	-4.12762e-08	-3.49554e-07
261	1.128e-06	-1.30819e-06	-1.76298e-08	-3.06733e-07
262	1.13551e-06	-1.32625e-06	1.16635e-08	-2.6668e-07
263	1.14199e-06	-1.34626e-06	4.62963e-08	-2.30098e-07
264	1.14736e-06	-1.36803e-06	8.58649e-08	-1.97646e-07
265	1.15156e-06	-1.39136e-06	1.29877e-07	-1.69927e-07
266	1.15458e-06	-1.41607e-06	1.77762e-07	-1.47468e-07
267	1.15644e-06	-1.442e-06	2.28885e-07	-1.30712e-07
268	1.15719e-06	-1.46905e-06	2.82567e-07	-1.20008e-07
269	1.15692e-06	-1.49713e-06	3.38097e-07	-1.15606e-07
270	1.15569e-06	-1.52619e-06	3.94754e-07	-1.17659e-07
271	1.1536e-06	-1.55624e-06	4.51826e-07	-1.26225e-07
272	1.15071e-06	-1.58733e-06	5.08617e-07	-1.41277e-07
273	1.14707e-06	-1.61953e-06	5.64467e-07	-1.62709e-07
274	1.1427e-06	-1.65297e-06	6.18756e-07	-1.90354e-07
275	1.13759e-06	-1.68779e-06	6.70908e-07	-2.2399e-07
276	1.13168e-06	-1.72416e-06	7.20397e-07	-2.63359e-07
277	1.12484e-06	-1.76225e-06	7.66738e-07	-3.0817e-07
278	1.11692e-06	-1.80223e-06	8.09491e-07	-3.58116e-07
279	1.10771e-06	-1.84429e-06	8.48248e-07	-4.12873e-07
280	1.09691e-06	-1.88857e-06	8.82632e-07	-4.72111e-07
281	1.0842e-06	-1.93519e-06	9.12286e-07	-5.3549e-07
282	1.06918e-06	-1.98422e-06	9.36869e-07	-6.02664e-07
283	1.05143e-06	-2.0357e-06	9.56047e-07	-6.73273e-07
284	1.03046e-06	-2.08958e-06	9.69491e-07	-7.4694e-07
285	1.00574e-06	-2.14573e-06	9.76875e-07	-8.23262e-07
286	9.76739e-07	-2.20394e-06	9.77874e-07	-9.01804e-07
287	9.42897e-07	-2.26389e-06	9.7217e-07	-9.82087e-07
288	9.03671e-07	-2.32514e-06	9.59457e-07	-1.06358e-06
289	8.58548e-07	-2.38714e-06	9.39448e-07	-1.14569e-06
290	8.07072e-07	-2.44922e-06	9.11897e-07	-1.22776e-06
291	7.48876e-07	-2.51056e-06	8.76606e-07	-1.30905e-06
292	6.83709e-07	-2.57027e-06	8.33451e-07	-1.38878e-06
293	6.11468e-07	-2.62733e-06	7.82401e-07	-1.46607e-06
294	5.32229e-07	-2.68069e-06	7.23539e-07	-1.54001e-06
295	4.46266e-07	-2.72925e-06	6.57082e-07	-1.60966e-06
296	3.54064e-07	-2.77193e-06	5.83395e-07	-1.67406e-06
297	2.56328e-07	-2.80772e-06	5.03004e-07	-1.73228e-06
298	1.53964e-07	-2.83572e-06	4.16592e-07	-1.78345e-06
299	4.80583e-08	-2.85521e-06	3.24997e-07	-1.82681e-06
300	-6.01613e-08	-2.86566e-06	2.29186e-07	-1.8617e-06
301	-1.69379e-07	-2.86681e-06	1.30233e-07	-1.88765e-06
302	-2.78247e-07	-2.85862e-06	2.92847e-08	-1.90434e-06
303	-3.85447e-07	-2.84134e-06	-7.24856e-08	-1.91167e-06
304	-4.89746e-07	-2.81544e-06	-1.73914e-07	-1.90972e-06
305	-5.90051e-07	-2.78161e-06	-2.73889e-07	-1.89876e-06
306	-6.85444e-07	-2.74069e-06	-3.71383e-07	-1.8792e-06
307	-7.75207e-07	-2.69366e-06	-4.65481e-07	-1.85162e-06
308	-8.58835e-07	-2.64156e-06	-5.55401e-07	-1.81669e-06
309	-9.36035e-07	-2.58545e-06	-6.40499e-07	-1.77513e-06
310	-1.00671e-06	-2.52636e-06	-7.20275e-07	-1.72774e-06
311	-1.07094e-06	-2.46527e-06	-7.94365e-07	-1.67532e-06
312	-1.12895e-06	-2.40306e-06	-8.6253e-07	-1.61864e-06
313	-1.18108e-06	-2.34052e-06	-9.24641e-07	-1.55846e-06
314	-1.22778e-06	-2.27831e-06	-9.80664e-07	-1.49548e-06
315	-1.26954e-06	-2.21696e-06	-1.03064e-06	-1.43038e-06
316	-1.30689e-06	-2.15692e-06	-1.07468e-06	-1.36375e-06
317	-1.34039e-06	-2.09848e-06	-1.11292e-06	-1.29614e-06
318	-1.37057e-06	-2.04184e-06	-1.14554e-06	-1.22803e-06
319	-1.39797e-06	-1.98713e-06	-1.17276e-06	-1.15987e-06
320	-1.42308e-06	-1.93437e-06	-1.19479e-06	-1.09204e-06
321	-1.44635e-06	-1.8835e-06	-1.21185e-06	-1.0249e-06
322	-1.46819e-06	-1.83442e-06	-1.22418e-06	-9.58774e-07
323	-1.48896e-06	-1.78697e-06	-1.232e-06	-8.9394e-07
324	-1.50895e-06	-1.74095e-06	-1.23554e-06	-8.30669e-07
325	-1.52842e-06	-1.69612e-06	-1.23505e-06	-7.6921e-07
326	-1.54754e-06	-1.65224e-06	-1.23076e-06	-7.09794e-07
327	-1.56643e-06	-1.60904e-06	-1.2229e-06	-6.52639e-07
328	-1.58518e-06	-1.56627e-06	-1.21175e-06	-5.97947e-07
329	-1.60379e-06	-1.52367e-06	-1.19755e-06	-5.45908e-07
330	-1.62222e-06	-1.48099e-06	-1.18059e-06	-4.96694e-07
331	-1.6404e-06	-1.43804e-06	-1.16115e-06	-4.50457e-07
332	-1.6582e-06	-1.39462e-06	-1.13954e-06	-4.07328e-07
333	-1.67546e-06	-1.3506e-06	-1.11608e-06	-3.67409e-07
334	-1.69202e-06	-1.30586e-06	-1.09108e-06	-3.30774e-07
335	-1.70767e-06	-1.26036e-06	-1.06489e-06	-2.97461e-07
336	-1.72222e-06	-1.21408e-06	-1.03782e-06	-2.67476e-07
337	-1.73548e-06	-1.16704e-06	-1.01022e-06	-2.40786e-07
338	-1.74726e-06	-1.11932e-06	-9.8239e-07	-2.17323e-07
339	-1.75741e-06	-1.07101e-06	-9.54635e-07	-1.96986e-07
340	-1.76579e-06	-1.02226e-06	-9.27234e-07	-1.79643e-07
341	-1.77228e-06	-9.73211e-07	-9.00438e-07	-1.65138e-07
342	-1.77681e-06	-9.24034e-07	-8.74473e-07	-1.5329e-07
343	-1.77933e-06	-8.74908e-07	-8.49532e-07	-1.43907e-07
344	-1.77983e-06	-8.26012e-07	-8.25776e-07	-1.36786e-07
345	-1.7783e-06	-7.77523e-07	-8.03339e-07	-1.31718e-07
346	-1.77479e-06	-7.29609e-07	-7.82324e-07	-1.28498e-07
347	-1.76934e-06	-6.82428e-07	-7.6281e-07	-1.26924e-07
348	-1.76205e-06	-6.36126e-07	-7.44852e-07	-1.268e-07
349	-1.75298e-06	-5.90833e-07	-7.28486e-07	-1.27943e-07
350	-1.74223e-06	-5.46665e-07	-7.13733e-07	-1.30178e-07
351	-1.72993e-06	-5.03723e-07	-7.00601e-07	-1.33344e-07
352	-1.71617e-06	-4.62094e-07	-6.89088e-07	-1.3729e-07
353	-1.70107e-06	-4.21853e-07	-6.79188e-07	-1.41876e-07
354	-1.68475e-06	-3.8306e-07	-6.70886e-07	-1.46972e-07
355	-1.66732e-06	-3.45765e-07	-6.64167e-07	-1.52456e-07
356	-1.64892e-06	-3.10006e-07	-6.59013e-07	-1.58212e-07
357	-1.62965e-06	-2.75811e-07	-6.55406e-07	-1.64131e-07
358	-1.60963e-06	-2.432e-07	-6.53324e-07	-1.70107e-07
359	-1.58899e-06	-2.12182e-07	-6.52748e-07	-1.76036e-07
360	-1.56783e-06	-1.82758e-07	-6.53655e-07	-1.81816e-07
361	-1.54626e-06	-1.54921e-07	-6.56021e-07	-1.87345e-07
362	-1.5244e-06	-1.28656e-07	-6.59822e-07	-1.92524e-07
363	-1.50235e-06	-1.03941e-07	-6.65028e-07	-1.97248e-07
364	-1.48022e-06	-8.07451e-08	-6.71607e-07	-2.01416e-07
365	-1.4581e-06	-5.90309e-08	-6.79521e-07	-2.04923e-07
366	-1.43609e-06	-3.87543e-08	-6.88728e-07	-2.07663e-07
367	-1.41428e-06	-1.98644e-08	-6.99178e-07	-2.09531e-07
368	-1.39275e-06	-2.30411e-09	-7.10816e-07	-2.10421e-07
369	-1.37159e-06	1.39895e-08	-7.23577e-07	-2.10226e-07
370	-1.35087e-06	2.9085e-08	-7.37389e-07	-2.08842e-07
371	-1.33065e-06	4.30561e-08	-7.52169e-07	-2.06164e-07
372	-1.311e-06	5.5981e-08	-7.67827e-07	-2.02094e-07
373	-1.29197e-06	6.79421e-08	-7.8426e-07	-1.96534e-07
374	-1.2736e-06	7.90254e-08	-8.01357e-07	-1.89392e-07
375	-1.25593e-06	8.932e-08	-8.18998e-07	-1.80585e-07
376	-1.23898e-06	9.89172e-08	-8.37049e-07	-1.70034e-07
377	-1.22279e-06	1.0791e-07	-8.5537e-07	-1.57672e-07
378	-1.20736e-06	1.16391e-07	-8.73812e-07	-1.43441e-07
379	-1.19268e-06	1.24455e-07	-8.92215e-07	-1.27294e-07
380	-1.17876e-06	1.32194e-07	-9.10415e-07	-1.09198e-07
381	-1.16558e-06	1.39698e-07	-9.2824e-07	-8.91343e-08
382	-1.15311e-06	1.47055e-07	-9.45514e-07	-6.70974e-08
383	-1.14131e-06	1.54348e-07	-9.62056e-07	-4.30989e-08
384	-1.13014e-06	1.61657e-07	-9.77685e-07	-1.71663e-08
385	-1.11955e-06	1.69052e-07	-9.9222e-07	1.0656e-08
386	-1.10948e-06	1.76601e-07	-1.00548e-06	4.03063e-08
387	-1.09986e-06	1.8436e-07	-1.01729e-06	7.17058e-08
388	-1.09063e-06	1.92379e-07	-1.02747e-06	1.04758e-07
389	-1.08169e-06	2.00698e-07	-1.03586e-06	1.39351e-07
390	-1.07299e-06	2.09346e-07	-1.04231e-06	1.75355e-07
391	-1.06442e-06	2.18343e-07	-1.04666e-06	2.12625e-07
392	-1.05591e-06	2.27698e-07	-1.04879e-06	2.51e-07
393	-1.04737e-06	2.37408e-07	-1.04857e-06	2.90307e-07
394	-1.03871e-06	2.47462e-07	-1.04589e-06	3.3036e-07
395	-1.02987e-06	2.57835e-07	-1.04067e-06	3.7096e-07
396	-1.02075e-06	2.68492e-07	-1.03284e-06	4.119e-07
397	-1.01128e-06	2.7939e-07	-1.02233e-06	4.52963e-07
398	-1.00141e-06	2.90475e-07	-1.00912e-06	4.93925e-07
399	-9.91069e-07	3.01685e-07	-9.93196e-07	5.34561e-07
400	-9.80207e-07	3.12948e-07	-9.74567e-07	5.74639e-07
401	-9.68786e-07	3.24188e-07	-9.53263e-07	6.13931e-07
402	-9.56775e-07	3.35322e-07	-9.29338e-07	6.52206e-07
403	-9.44155e-07	3.46264e-07	-9.02868e-07	6.89242e-07
404	-9.30919e-07	3.56922e-07	-8.73952e-07	7.24821e-07
405	-9.17073e-07	3.67207e-07	-8.42708e-07	7.58735e-07
406	-9.02634e-07	3.77027e-07	-8.09277e-07	7.90787e-07
407	-8.87632e-07	3.86294e-07	-7.73818e-07	8.20796e-07
408	-8.72111e-07	3.94923e-07	-7.36511e-07	8.48595e-07
409	-8.56123e-07	4.02833e-07	-6.97549e-07	8.74036e-07
410	-8.39734e-07	4.09953e-07	-6.5714e-07	8.96993e-07
411	-8.2302e-07	4.16218e-07	-6.15506e-07	9.17361e-07
412	-8.06063e-07	4.21574e-07	-5.72876e-07	9.35058e-07
413	-7.88956e-07	4.25978e-07	-5.29486e-07	9.50027e-07
414	-7.71795e-07	4.29399e-07	-4.85576e-07	9.62237e-07
415	-7.54682e-07	4.31818e-07	-4.41384e-07	9.71681e-07
416	-7.37719e-07	4.33231e-07	-3.97148e-07	9.7838e-07
417	-7.2101e-07	4.33646e-07	-3.53099e-07	9.82376e-07
418	-7.04656e-07	4.33084e-07	-3.09457e-07	9.83738e-07
419	-6.88756e-07	4.3158e-07	-2.66432e-07	9.82553e-07
420	-6.73402e-07	4.2918e-07	-2.2422e-07	9.78931e-07
421	-6.5868e-07	4.25941e-07	-1.83e-07	9.72999e-07
422	-6.44669e-07	4.2193e-07	-1.42932e-07	9.64898e-07
423	-6.31438e-07	4.17223e-07	-1.04158e-07	9.54782e-07
424	-6.19045e-07	4.11903e-07	-6.67974e-08	9.42814e-07
425	-6.07538e-07	4.06056e-07	-3.09513e-08	9.29165e-07
426	-5.96954e-07	3.99776e-07	3.30144e-09	9.14009e-07
427	-5.87318e-07	3.93156e-07	3.59022e-08	8.9752e-07
428	-5.78645e-07	3.86292e-07	6.68119e-08	8.79873e-07
429	-5.70938e-07	3.79278e-07	9.60102e-08	8.61237e-07
430	-5.6419e-07	3.72206e-07	1.23494e-07	8.41779e-07
431	-5.58385e-07	3.65167e-07	1.49276e-07	8.21656e-07
432	-5.53496e-07	3.58245e-07	1.73382e-07	8.01016e-07
433	-5.49489e-07	3.51522e-07	1.95853e-07	7.80001e-07
434	-5.46323e-07	3.45071e-07	2.16738e-07	7.58738e-07
435	-5.43948e-07	3.38962e-07	2.36097e-07	7.37346e-07
436	-5.42312e-07	3.33257e-07	2.53996e-07	7.15933e-07
437	-5.41354e-07	3.28009e-07	2.70507e-07	6.94594e-07
438	-5.41012e-07	3.23265e-07	2.85708e-07	6.73413e-07
439	-5.4122e-07	3.19064e-07	2.99678e-07	6.52465e-07
440	-5.41911e-07	3.15438e-07	3.125e-07	6.31812e-07
441	-5.43016e-07	3.12411e-07	3.24256e-07	6.11508e-07
442	-5.44465e-07	3.09997e-07	3.35028e-07	5.91594e-07
443	-5.46191e-07	3.08205e-07	3.449e-07	5.72107e-07
444	-5.48125e-07	3.07036e-07	3.5395e-07	5.53071e-07
445	-5.50203e-07	3.06484e-07	3.62258e-07	5.34505e-07
446	-5.52363e-07	3.06536e-07	3.69897e-07	5.1642e-07
447	-5.54547e-07	3.07172e-07	3.76942e-07	4.9882e-07
448	-5.567e-07	3.0837e-07	3.83459e-07	4.81703e-07
449	-5.58774e-07	3.101e-07	3.89515e-07	4.65062e-07
450	-5.60724e-07	3.1233e-07	3.95171e-07	4.48884e-07
451	-5.62512e-07	3.15023e-07	4.00483e-07	4.33155e-07
452	-5.64106e-07	3.18141e-07	4.05506e-07	4.17852e-07
453	-5.65479e-07	3.21644e-07	4.10287e-07	4.02952e-07
454	-5.66611e-07	3.25493e-07	4.14871e-07	3.88429e-07
455	-5.67485e-07	3.29648e-07	4.19298e-07	3.74252e-07
456	-5.68092e-07	3.3407e-07	4.23603e-07	3.60389e-07
457	-5.68426e-07	3.38722e-07	4.27817e-07	3.46807e-07
458	-5.68486e-07	3.4357e-07	4.31965e-07	3.33471e-07
459	-5.68274e-07	3.48581e-07	4.3607e-07	3.20344e-07
460	-5.67794e-07	3.53728e-07	4.40148e-07	3.07389e-07
461	-5.67053e-07	3.58983e-07	4.44211e-07	2.9457e-07
462	-5.66058e-07	3.64325e-07	4.48268e-07	2.81849e-07
463	-5.64818e-07	3.69733e-07	4.5232e-07	2.69191e-07
464	-5.63341e-07	3.75189e-07	4.56367e-07	2.5656e-07
465	-5.61636e-07	3.80679e-07	4.60404e-07	2.43921e-07
466	-5.59709e-07	3.86189e-07	4.64422e-07	2.31245e-07
467	-5.57567e-07	3.91705e-07	4.68406e-07	2.18501e-07
468	-5.55217e-07	3.97215e-07	4.72342e-07	2.05663e-07
469	-5.52664e-07	4.02709e-07	4.76209e-07	1.92707e-07
470	-5.49913e-07	4.08173e-07	4.79987e-07	1.79613e-07
471	-5.46967e-07	4.13595e-07	4.83652e-07	1.66364e-07
472	-5.43833e-07	4.18961e-07	4.87179e-07	1.52948e-07
473	-5.40515e-07	4.24258e-07	4.90542e-07	1.39355e-07
474	-5.37021e-07	4.29472e-07	4.93715e-07	1.25579e-07
475	-5.33358e-07	4.34586e-07	4.96671e-07	1.11619e-07
476	-5.29535e-07	4.39586e-07	4.99386e-07	9.74761e-08
477	-5.25565e-07	4.44455e-07	5.01834e-07	8.3154e-08
478	-5.21461e-07	4.49179e-07	5.03992e-07	6.86602e-08
479	-5.17237e-07	4.53743e-07	5.05839e-07	5.40042e-08
480	-5.12914e-07	4.58134e-07	5.07352e-07	3.91979e-08
481	-5.08509e-07	4.62339e-07	5.08516e-07	2.42545e-08
482	-5.04047e-07	4.66348e-07	5.09311e-07	9.18905e-09
483	-4.99549e-07	4.70154e-07	5.09724e-07	-5.98255e-09
484	-4.95042e-07	4.7375e-07	5.09742e-07	-2.12434e-08
485	-4.90553e-07	4.77134e-07	5.09351e-07	-3.65762e-08
486	-4.86109e-07	4.80306e-07	5.08543e-07	-5.19628e-08
487	-4.81739e-07	4.83269e-07	5.07309e-07	-6.7385e-08
488	-4.77472e-07	4.86029e-07	5.05639e-07	-8.28241e-08
489	-4.73336e-07	4.88596e-07	5.03529e-07	-9.82611e-08
490	-4.6936e-07	4.90983e-07	5.00971e-07	-1.13677e-07
491	-4.65572e-07	4.93205e-07	4.9796e-07	-1.29051e-07
492	-4.62e-07	4.95284e-07	4.94493e-07	-1.44364e-07
493	-4.58667e-07	4.97241e-07	4.90565e-07	-1.59595e-07
494	-4.55599e-07	4.99105e-07	4.86174e-07	-1.74721e-07
495	-4.52817e-07	5.00904e-07	4.81319e-07	-1.8972e-07
496	-4.5034e-07	5.02671e-07	4.75998e-07	-2.04568e-07
497	-4.48184e-07	5.04443e-07	4.70213e-07	-2.1924e-07
498	-4.46362e-07	5.06258e-07	4.63966e-07	-2.3371e-07
499	-4.44883e-07	5.08159e-07	4.57262e-07	-2.47951e-07
500	-4.43753e-07	5.10187e-07	4.50108e-07	-2.61935e-07
