# Supplementary material for: Data on the flexural vibration of thin plate with elastically restrained edges: Finite element method and wave based method simulations
Source: Data Brief. 2020 Jun 29;31:105883. doi: 10.1016/j.dib.2020.105883 (PMC7334394; doi:10.1016/j.dib.2020.105883)
Supplement: Supplementary file 1 [file mmc1.zip › Data files/ANSYS_PS.xlsx]

## Sheet: C0001
Freq (Hz)	Re[w1] (m)	Im[w1] (m)	Re[w2] (m)	Im[w2] (m)
200	2.85047e-05	8.50165e-06	-9.67885e-06	-8.91345e-06
201	2.64551e-05	2.0036e-06	-8.14974e-06	-1.11794e-05
202	2.13618e-05	-2.15223e-06	-1.61036e-05	-1.25426e-05
203	2.08676e-05	-1.73887e-06	-1.94627e-05	-4.79185e-06
204	2.52156e-05	-6.75174e-06	-2.08991e-05	1.76561e-06
205	1.59689e-05	-2.88006e-05	-1.38849e-05	1.77794e-05
206	-4.40805e-06	-1.14972e-05	7.66551e-07	7.10643e-06
207	-5.9883e-07	-3.64319e-06	-1.11581e-06	2.07487e-06
208	1.73443e-06	-1.63212e-06	-2.27137e-06	8.4892e-07
209	2.95787e-06	-9.05283e-07	-2.80933e-06	4.40661e-07
210	3.65456e-06	-5.85262e-07	-3.06991e-06	2.8101e-07
211	4.08328e-06	-4.2878e-07	-3.20125e-06	2.16337e-07
212	4.36579e-06	-3.48865e-07	-3.27025e-06	1.93678e-07
213	4.56478e-06	-3.08845e-07	-3.30972e-06	1.91668e-07
214	4.7151e-06	-2.91426e-07	-3.33694e-06	2.00761e-07
215	4.83738e-06	-2.87803e-07	-3.36165e-06	2.16417e-07
216	4.94457e-06	-2.93266e-07	-3.38965e-06	2.36433e-07
217	5.04523e-06	-3.05239e-07	-3.42469e-06	2.59786e-07
218	5.14536e-06	-3.22341e-07	-3.46944e-06	2.86104e-07
219	5.24941e-06	-3.4391e-07	-3.52597e-06	3.15404e-07
220	5.36099e-06	-3.69752e-07	-3.59618e-06	3.47977e-07
221	5.48321e-06	-4.0002e-07	-3.68191e-06	3.8433e-07
222	5.61902e-06	-4.35155e-07	-3.7852e-06	4.25186e-07
223	5.77141e-06	-4.75878e-07	-3.90838e-06	4.71502e-07
224	5.9436e-06	-5.23219e-07	-4.05422e-06	5.24524e-07
225	6.13929e-06	-5.78582e-07	-4.22611e-06	5.85871e-07
226	6.36279e-06	-6.43855e-07	-4.42822e-06	6.57663e-07
227	6.61937e-06	-7.2158e-07	-4.66581e-06	7.42717e-07
228	6.91553e-06	-8.15216e-07	-4.94557e-06	8.44834e-07
229	7.25952e-06	-9.29545e-07	-5.27605e-06	9.69242e-07
230	7.66197e-06	-1.0713e-06	-5.66845e-06	1.12329e-06
231	8.13679e-06	-1.25022e-06	-6.1375e-06	1.31759e-06
232	8.70252e-06	-1.48075e-06	-6.70298e-06	1.56784e-06
233	9.3843e-06	-1.78501e-06	-7.3918e-06	1.89816e-06
234	1.02167e-05	-2.19827e-06	-8.24107e-06	2.34689e-06
235	1.12478e-05	-2.7792e-06	-9.30246e-06	2.97788e-06
236	1.25438e-05	-3.63063e-06	-1.06473e-05	3.90298e-06
237	1.41913e-05	-4.94374e-06	-1.23688e-05	5.33011e-06
238	1.62771e-05	-7.09751e-06	-1.45598e-05	7.67134e-06
239	1.87538e-05	-1.0884e-05	-1.71668e-05	1.17875e-05
240	2.07652e-05	-1.79061e-05	-1.92549e-05	1.94195e-05
241	1.80398e-05	-2.98984e-05	-1.61763e-05	3.24449e-05
242	2.15961e-06	-3.94577e-05	1.20836e-06	4.28e-05
243	-1.50632e-05	-3.10434e-05	2.00313e-05	3.36115e-05
244	-1.85467e-05	-1.82747e-05	2.39236e-05	1.97121e-05
245	-1.63837e-05	-1.06963e-05	2.17038e-05	1.14625e-05
246	-1.36328e-05	-6.70923e-06	1.8872e-05	7.11431e-06
247	-1.132e-05	-4.51016e-06	1.65458e-05	4.70351e-06
248	-9.49409e-06	-3.21072e-06	1.4784e-05	3.26192e-06
249	-8.04886e-06	-2.39529e-06	1.34811e-05	2.33405e-06
250	-6.88057e-06	-1.85972e-06	1.25402e-05	1.69169e-06
251	-5.90881e-06	-1.49797e-06	1.18985e-05	1.2081e-06
252	-5.07181e-06	-1.25344e-06	1.153e-05	7.99441e-07
253	-4.31791e-06	-1.09829e-06	1.14502e-05	3.87969e-07
254	-3.59559e-06	-1.02844e-06	1.17369e-05	-1.45493e-07
255	-2.83869e-06	-1.07842e-06	1.25817e-05	-1.09319e-06
256	-1.95139e-06	-1.40765e-06	1.43119e-05	-3.4815e-06
257	-1.10603e-06	-2.71308e-06	1.51798e-05	-1.15683e-05
258	-2.87353e-06	-4.07427e-06	-1.79709e-06	-1.71516e-05
259	-2.99918e-06	-3.13998e-06	-6.65718e-06	-3.53911e-06
260	-3.40089e-06	-4.3579e-06	-2.59123e-06	4.56479e-06
261	-5.6978e-06	-3.1269e-06	4.89143e-06	4.47599e-06
262	-5.26005e-06	-1.34225e-06	6.05404e-06	1.61479e-06
263	-4.53932e-06	-7.0416e-07	5.91352e-06	6.43789e-07
264	-4.02428e-06	-4.37862e-07	5.83249e-06	2.96384e-07
265	-3.65608e-06	-2.97093e-07	5.84833e-06	1.42513e-07
266	-3.38248e-06	-2.07182e-07	5.93008e-06	5.91356e-08
267	-3.17453e-06	-1.39929e-07	6.06065e-06	4.70412e-09
268	-3.01683e-06	-8.17786e-08	6.23386e-06	-3.73015e-08
269	-2.90193e-06	-2.37711e-08	6.44983e-06	-7.46033e-08
270	-2.82805e-06	4.31959e-08	6.71289e-06	-1.11629e-07
271	-2.79868e-06	1.33214e-07	7.03109e-06	-1.51806e-07
272	-2.82321e-06	2.76033e-07	7.4168e-06	-1.99105e-07
273	-2.91139e-06	5.51748e-07	7.88828e-06	-2.60738e-07
274	-2.97109e-06	1.22075e-06	8.46903e-06	-3.57411e-07
275	-1.74873e-06	2.4223e-06	9.12536e-06	-5.31485e-07
276	-3.49655e-07	7.80254e-07	9.89322e-06	-5.78835e-07
277	-1.04659e-06	-4.98951e-08	1.10636e-05	-6.70162e-07
278	-1.61842e-06	-1.92507e-07	1.26469e-05	-8.82808e-07
279	-2.16051e-06	-1.7988e-07	1.48905e-05	-1.25796e-06
280	-2.89475e-06	-6.8487e-08	1.83345e-05	-1.97268e-06
281	-4.19408e-06	2.68496e-07	2.43069e-05	-3.62349e-06
282	-7.16741e-06	1.59297e-06	3.70562e-05	-9.15948e-06
283	-1.5325e-05	1.3003e-05	7.03225e-05	-5.30614e-05
284	1.98133e-05	1.16649e-05	-6.01546e-05	-5.10573e-05
285	1.18903e-05	1.64915e-07	-2.70427e-05	-1.0376e-05
286	9.58462e-06	-2.55003e-06	-1.39386e-05	-6.47451e-06
287	8.61892e-06	-5.8887e-06	-7.74873e-06	-7.92104e-06
288	4.65214e-06	-1.05447e-05	-7.67319e-06	-1.18615e-05
289	-2.52842e-06	-9.29605e-06	-1.23589e-05	-1.02418e-05
290	-4.25808e-06	-4.91324e-06	-1.23389e-05	-5.57682e-06
291	-3.68291e-06	-2.62442e-06	-1.04465e-05	-3.10683e-06
292	-2.99519e-06	-1.57364e-06	-8.74239e-06	-1.9421e-06
293	-2.47421e-06	-1.04277e-06	-7.4168e-06	-1.33682e-06
294	-2.09559e-06	-7.45589e-07	-6.38551e-06	-9.89709e-07
295	-1.81522e-06	-5.64971e-07	-5.56415e-06	-7.75427e-07
296	-1.60124e-06	-4.48087e-07	-4.89298e-06	-6.36467e-07
297	-1.43282e-06	-3.6885e-07	-4.33124e-06	-5.44077e-07
298	-1.29636e-06	-3.13418e-07	-3.85055e-06	-4.83036e-07
299	-1.18272e-06	-2.74087e-07	-3.43052e-06	-4.45255e-07
300	-1.08559e-06	-2.46551e-07	-3.05589e-06	-4.27034e-07
301	-1.00041e-06	-2.28666e-07	-2.71482e-06	-4.2815e-07
302	-9.23869e-07	-2.20058e-07	-2.3981e-06	-4.52279e-07
303	-8.53847e-07	-2.22386e-07	-2.09989e-06	-5.09004e-07
304	-7.90692e-07	-2.40325e-07	-1.82292e-06	-6.17876e-07
305	-7.42347e-07	-2.82146e-07	-1.59788e-06	-8.10337e-07
306	-7.37016e-07	-3.49336e-07	-1.52946e-06	-1.0899e-06
307	-8.08517e-07	-3.90006e-07	-1.73658e-06	-1.26108e-06
308	-8.87516e-07	-3.33085e-07	-1.95267e-06	-1.06909e-06
309	-8.95099e-07	-2.43282e-07	-1.89112e-06	-7.64205e-07
310	-8.64177e-07	-1.79304e-07	-1.67935e-06	-5.61458e-07
311	-8.27257e-07	-1.39632e-07	-1.43588e-06	-4.5246e-07
312	-7.94361e-07	-1.13903e-07	-1.19423e-06	-3.98778e-07
313	-7.67414e-07	-9.56127e-08	-9.577e-07	-3.77545e-07
314	-7.4644e-07	-8.12436e-08	-7.22071e-07	-3.77621e-07
315	-7.31243e-07	-6.87986e-08	-4.81413e-07	-3.94178e-07
316	-7.21822e-07	-5.69868e-08	-2.29165e-07	-4.25939e-07
317	-7.18488e-07	-4.47961e-08	4.20438e-08	-4.74081e-07
318	-7.2193e-07	-3.12309e-08	3.40977e-07	-5.4208e-07
319	-7.33308e-07	-1.50892e-08	6.78675e-07	-6.36267e-07
320	-7.54411e-07	5.31751e-09	1.06972e-06	-7.67264e-07
321	-7.87924e-07	3.26202e-08	1.5341e-06	-9.52901e-07
322	-8.37825e-07	7.12583e-08	2.09991e-06	-1.22412e-06
323	-9.09962e-07	1.29285e-07	2.80687e-06	-1.63744e-06
324	-1.01253e-06	2.22438e-07	3.70867e-06	-2.30314e-06
325	-1.15466e-06	3.83986e-07	4.86075e-06	-3.45259e-06
326	-1.3328e-06	6.88826e-07	6.21996e-06	-5.60084e-06
327	-1.4498e-06	1.29549e-06	7.07623e-06	-9.81471e-06
328	-1.00925e-06	2.29229e-06	3.98652e-06	-1.65724e-05
329	4.69211e-07	2.6072e-06	-6.07716e-06	-1.83601e-05
330	1.35518e-06	1.68516e-06	-1.17326e-05	-1.17808e-05
331	1.38603e-06	9.27331e-07	-1.1537e-05	-6.55923e-06
332	1.23294e-06	5.29542e-07	-1.01661e-05	-3.86874e-06
333	1.0921e-06	3.19353e-07	-8.92567e-06	-2.46952e-06
334	9.88613e-07	1.98981e-07	-7.96198e-06	-1.68124e-06
335	9.17347e-07	1.2429e-07	-7.22707e-06	-1.2012e-06
336	8.70617e-07	7.4619e-08	-6.66139e-06	-8.89179e-07
337	8.42434e-07	3.95617e-08	-6.21966e-06	-6.75222e-07
338	8.28612e-07	1.34828e-08	-5.87018e-06	-5.21812e-07
339	8.26308e-07	-6.87167e-09	-5.59092e-06	-4.07535e-07
340	8.33617e-07	-2.34921e-08	-5.36646e-06	-3.19498e-07
341	8.49287e-07	-3.76625e-08	-5.18584e-06	-2.49573e-07
342	8.72539e-07	-5.02559e-08	-5.04113e-06	-1.92421e-07
343	9.02949e-07	-6.19e-08	-4.92654e-06	-1.44405e-07
344	9.40379e-07	-7.30758e-08	-4.83783e-06	-1.02957e-07
345	9.84937e-07	-8.41788e-08	-4.77189e-06	-6.62024e-08
346	1.03696e-06	-9.55623e-08	-4.72644e-06	-3.27152e-08
347	1.09701e-06	-1.07569e-07	-4.69989e-06	-1.36748e-09
348	1.16592e-06	-1.20559e-07	-4.6912e-06	2.87784e-08
349	1.24481e-06	-1.34941e-07	-4.69979e-06	5.85456e-08
350	1.33516e-06	-1.51202e-07	-4.72547e-06	8.87014e-08
351	1.4389e-06	-1.69959e-07	-4.76846e-06	1.20007e-07
352	1.55858e-06	-1.92015e-07	-4.82933e-06	1.53261e-07
353	1.69757e-06	-2.18462e-07	-4.90904e-06	1.89351e-07
354	1.86037e-06	-2.50827e-07	-5.00897e-06	2.29297e-07
355	2.05311e-06	-2.91323e-07	-5.1309e-06	2.74314e-07
356	2.28436e-06	-3.43269e-07	-5.27706e-06	3.25873e-07
357	2.56637e-06	-4.11852e-07	-5.45014e-06	3.85755e-07
358	2.91725e-06	-5.05576e-07	-5.65313e-06	4.56061e-07
359	3.36492e-06	-6.39214e-07	-5.88901e-06	5.39044e-07
360	3.95447e-06	-8.4035e-07	-6.15979e-06	6.36365e-07
361	4.76304e-06	-1.16552e-06	-6.46411e-06	7.46457e-07
362	5.93162e-06	-1.74603e-06	-6.79139e-06	8.55221e-07
363	7.73143e-06	-2.94554e-06	-7.1091e-06	9.00099e-07
364	1.05934e-05	-6.06616e-06	-7.36403e-06	6.05406e-07
365	1.17345e-05	-1.6444e-05	-8.19343e-06	-1.25365e-06
366	-4.28728e-06	-2.28547e-05	-1.45481e-05	-2.74551e-06
367	-1.23149e-05	-1.08478e-05	-2.01659e-05	3.92162e-06
368	-9.54046e-06	-4.69587e-06	-2.18556e-05	1.15356e-05
369	-7.2286e-06	-2.86083e-06	-2.06697e-05	2.2801e-05
370	-6.12628e-06	-2.20365e-06	-7.13646e-06	3.44195e-05
371	-5.53497e-06	-1.45778e-06	1.08115e-05	2.78381e-05
372	-4.81215e-06	-8.52414e-07	1.44091e-05	1.56675e-05
373	-4.16299e-06	-5.31509e-07	1.23867e-05	8.87703e-06
374	-3.65274e-06	-3.59755e-07	9.96968e-06	5.49524e-06
375	-3.25284e-06	-2.59009e-07	8.01499e-06	3.69305e-06
376	-2.93226e-06	-1.95255e-07	6.50715e-06	2.65145e-06
377	-2.66885e-06	-1.52736e-07	5.32958e-06	2.00814e-06
378	-2.44747e-06	-1.23427e-07	4.3847e-06	1.59108e-06
379	-2.2576e-06	-1.02901e-07	3.60242e-06	1.31234e-06
380	-2.09169e-06	-8.85687e-08	2.93292e-06	1.12437e-06
381	-1.94414e-06	-7.88635e-08	2.33948e-06	1.00074e-06
382	-1.81065e-06	-7.28322e-08	1.79322e-06	9.27181e-07
383	-1.6878e-06	-6.99183e-08	1.26917e-06	8.97735e-07
384	-1.57277e-06	-6.98391e-08	7.42915e-07	9.13653e-07
385	-1.46316e-06	-7.25029e-08	1.87059e-07	9.85073e-07
386	-1.35691e-06	-7.7904e-08	-4.33298e-07	1.13701e-06
387	-1.25231e-06	-8.58572e-08	-1.16671e-06	1.42549e-06
388	-1.14821e-06	-9.50853e-08	-2.07951e-06	1.98225e-06
389	-1.04379e-06	-9.97568e-08	-3.21823e-06	3.14819e-06
390	-9.30293e-07	-7.70475e-08	-4.20077e-06	5.81817e-06
391	-7.18346e-07	9.56308e-09	-1.92378e-06	1.05169e-05
392	-2.85847e-07	-5.65158e-08	4.52491e-06	9.56499e-06
393	1.03536e-07	-3.58832e-07	5.23834e-06	5.37162e-06
394	5.13593e-07	-8.17615e-07	3.69073e-06	3.81319e-06
395	9.60174e-07	-1.73863e-06	2.16647e-06	4.21507e-06
396	6.55013e-07	-3.67465e-06	2.06961e-06	6.59125e-06
397	-2.25485e-06	-4.6204e-06	5.99253e-06	7.55739e-06
398	-3.77099e-06	-2.59143e-06	7.78764e-06	4.26592e-06
399	-3.50958e-06	-1.27836e-06	7.05301e-06	2.20423e-06
400	-3.09218e-06	-7.0234e-07	6.18768e-06	1.28714e-06
401	-2.76977e-06	-4.25572e-07	5.52529e-06	8.33349e-07
402	-2.53429e-06	-2.75125e-07	5.03289e-06	5.77687e-07
403	-2.35974e-06	-1.84371e-07	4.66021e-06	4.17807e-07
404	-2.22754e-06	-1.24564e-07	4.37223e-06	3.09274e-07
405	-2.12597e-06	-8.17252e-08	4.14633e-06	2.30465e-07
406	-2.04793e-06	-4.81352e-08	3.96779e-06	1.69759e-07
407	-1.98946e-06	-1.87178e-08	3.82692e-06	1.20301e-07
408	-1.94913e-06	1.09584e-08	3.7173e-06	7.7578e-08
409	-1.92801e-06	4.65833e-08	3.63481e-06	3.80671e-08
410	-1.93047e-06	9.86756e-08	3.57715e-06	-1.94106e-09
411	-1.96456e-06	1.92783e-07	3.54327e-06	-4.84136e-08
412	-2.02911e-06	4.05011e-07	3.53012e-06	-1.15564e-07
413	-1.93962e-06	9.40229e-07	3.50073e-06	-2.35291e-07
414	-9.34113e-07	1.23026e-06	3.3377e-06	-2.92763e-07
415	-5.25627e-07	4.87341e-07	3.32077e-06	-1.89337e-07
416	-6.16042e-07	1.40694e-07	3.40041e-06	-1.69301e-07
417	-6.62544e-07	-3.56954e-09	3.48967e-06	-1.86515e-07
418	-6.39647e-07	-1.02856e-07	3.5905e-06	-2.11114e-07
419	-5.56153e-07	-2.22639e-07	3.71098e-06	-2.22562e-07
420	-4.23777e-07	-4.34248e-07	3.87453e-06	-1.77319e-07
421	-3.43427e-07	-8.65489e-07	4.21297e-06	1.59959e-08
422	-7.37946e-07	-1.42138e-06	5.19861e-06	1.76055e-07
423	-1.35189e-06	-1.28743e-06	6.58239e-06	-6.66554e-07
424	-1.36201e-06	-9.96875e-07	7.56045e-06	-2.2223e-06
425	-1.15175e-06	-1.08763e-06	8.32571e-06	-4.63969e-06
426	-1.14923e-06	-1.63705e-06	7.59151e-06	-8.88833e-06
427	-1.99759e-06	-2.15594e-06	1.80641e-06	-1.21974e-05
428	-2.8806e-06	-1.58966e-06	-3.60321e-06	-8.65345e-06
429	-2.97865e-06	-9.17821e-07	-4.05455e-06	-4.69248e-06
430	-2.85439e-06	-5.54542e-07	-3.19227e-06	-2.661e-06
431	-2.73221e-06	-3.63916e-07	-2.35085e-06	-1.65498e-06
432	-2.64342e-06	-2.54602e-07	-1.69425e-06	-1.11417e-06
433	-2.58483e-06	-1.8596e-07	-1.19219e-06	-7.98357e-07
434	-2.55e-06	-1.39407e-07	-8.00924e-07	-6.01177e-07
435	-2.5339e-06	-1.05724e-07	-4.87365e-07	-4.71561e-07
436	-2.53312e-06	-7.99526e-08	-2.2859e-07	-3.82996e-07
437	-2.54545e-06	-5.92212e-08	-8.78269e-09	-3.20771e-07
438	-2.5696e-06	-4.17536e-08	1.83208e-07	-2.76267e-07
439	-2.60486e-06	-2.63774e-08	3.55495e-07	-2.4421e-07
440	-2.65106e-06	-1.22649e-08	5.14205e-07	-2.21266e-07
441	-2.70841e-06	1.21445e-09	6.64172e-07	-2.05282e-07
442	-2.77753e-06	1.45839e-08	8.09404e-07	-1.94866e-07
443	-2.85941e-06	2.83213e-08	9.53423e-07	-1.89137e-07
444	-2.95547e-06	4.29067e-08	1.09952e-06	-1.87591e-07
445	-3.06761e-06	5.88671e-08	1.25097e-06	-1.90024e-07
446	-3.19836e-06	7.68259e-08	1.41127e-06	-1.96498e-07
447	-3.35104e-06	9.7566e-08	1.58435e-06	-2.07356e-07
448	-3.53e-06	1.22119e-07	1.77486e-06	-2.23266e-07
449	-3.74106e-06	1.51898e-07	1.9886e-06	-2.45325e-07
450	-3.99202e-06	1.88914e-07	2.23302e-06	-2.75244e-07
451	-4.29365e-06	2.3613e-07	2.51811e-06	-3.15662e-07
452	-4.6611e-06	2.98081e-07	2.85766e-06	-3.70724e-07
453	-5.11634e-06	3.82014e-07	3.27155e-06	-4.47128e-07
454	-5.69239e-06	5.00106e-07	3.78943e-06	-5.56182e-07
455	-6.44106e-06	6.74102e-07	4.45778e-06	-7.18094e-07
456	-7.44808e-06	9.45927e-07	5.3534e-06	-9.71765e-07
457	-8.86496e-06	1.40485e-06	6.61191e-06	-1.39979e-06
458	-1.09814e-05	2.26819e-06	8.49236e-06	-2.20244e-06
459	-1.43979e-05	4.17484e-06	1.15299e-05	-3.96575e-06
460	-2.02887e-05	9.58988e-06	1.67564e-05	-8.93733e-06
461	-2.52844e-05	3.0575e-05	2.09679e-05	-2.8003e-05
462	1.84995e-05	4.27512e-05	-1.89199e-05	-3.84806e-05
463	2.21311e-05	1.31664e-05	-2.19287e-05	-1.1617e-05
464	1.53611e-05	5.22529e-06	-1.58042e-05	-4.48676e-06
465	1.13762e-05	2.68184e-06	-1.22995e-05	-2.20495e-06
466	8.98437e-06	1.59241e-06	-1.02971e-05	-1.20882e-06
467	7.43829e-06	1.02652e-06	-9.12615e-06	-6.56425e-07
468	6.38603e-06	6.86493e-07	-8.49377e-06	-2.66258e-07
469	5.65473e-06	4.50004e-07	-8.29452e-06	1.05874e-07
470	5.16111e-06	2.47152e-07	-8.55218e-06	6.11768e-07
471	4.87897e-06	-1.22745e-09	-9.43907e-06	1.59614e-06
472	4.80481e-06	-5.10904e-07	-1.11944e-05	4.32603e-06
473	4.27543e-06	-1.9589e-06	-9.98061e-06	1.31961e-05
474	1.81395e-06	-1.66451e-06	4.17856e-06	1.17659e-05
475	1.6782e-06	-4.8095e-07	4.22141e-06	4.12315e-06
476	1.81272e-06	-1.53635e-07	2.50326e-06	1.82157e-06
477	1.85419e-06	-5.112e-08	1.45899e-06	9.90361e-07
478	1.84635e-06	-1.49083e-08	8.35963e-07	6.13196e-07
479	1.81833e-06	-3.30539e-09	4.45235e-07	4.13653e-07
480	1.78415e-06	-2.52932e-09	1.89343e-07	2.96309e-07
481	1.75076e-06	-7.26127e-09	1.65436e-08	2.21744e-07
482	1.72187e-06	-1.52853e-08	-1.02316e-07	1.71393e-07
483	1.69967e-06	-2.57146e-08	-1.84566e-07	1.35605e-07
484	1.6857e-06	-3.83299e-08	-2.40957e-07	1.08944e-07
485	1.68128e-06	-5.33256e-08	-2.78363e-07	8.81215e-08
486	1.68779e-06	-7.12351e-08	-3.01249e-07	7.10038e-08
487	1.70691e-06	-9.29612e-08	-3.12491e-07	5.60764e-08
488	1.74086e-06	-1.199e-07	-3.13844e-07	4.21297e-08
489	1.79261e-06	-1.54192e-07	-3.06192e-07	2.80304e-08
490	1.86637e-06	-1.99186e-07	-2.89651e-07	1.24998e-08
491	1.96806e-06	-2.60314e-07	-2.63548e-07	-6.18224e-09
492	2.10625e-06	-3.46798e-07	-2.26277e-07	-3.06847e-08
493	2.29326e-06	-4.75214e-07	-1.75039e-07	-6.56348e-08
494	2.54633e-06	-6.77398e-07	-1.05575e-07	-1.19842e-07
495	2.88551e-06	-1.01925e-06	-1.2766e-08	-2.11596e-07
496	3.3112e-06	-1.64669e-06	1.03015e-07	-3.81706e-07
497	3.66853e-06	-2.8761e-06	1.97385e-07	-7.19421e-07
498	3.06604e-06	-5.03236e-06	1.54145e-08	-1.31742e-06
499	2.75578e-08	-6.29873e-06	-8.71947e-07	-1.65566e-06
500	-2.36485e-06	-4.4406e-06	-1.5912e-06	-1.07168e-06
