# Supplementary material for: Data on the flexural vibration of thin plate with elastically restrained edges: Finite element method and wave based method simulations
Source: Data Brief. 2020 Jun 29;31:105883. doi: 10.1016/j.dib.2020.105883 (PMC7334394; doi:10.1016/j.dib.2020.105883)
Supplement: Supplementary file 1 [file mmc1.zip › Data files/CoeBaseFuncX.m]

%============== Function F-1 ================%
%==         Define the basis functions and their derivatives     ==%
%==               coefficients of term Sin*e and Cos*e                ==%
%=======================================%

function BFV = CoeBaseFuncX(nu,D,vec_t,vec_n,kx,kb)
% nu: The Possion's Ratio
% D:  The bending rigidity
% vec_t: The vector along the tangential-direction of the boundary
% vec_n: The vector along the normal-direction of the boundary
% kx: The wave number in x-direction of order nx, kx = nx*pi/Lx
% kb: The bending wave number

  
  BFV = struct;
  
  x1 = vec_n(1);
  y1 = vec_n(2);
  x2 = vec_t(1);
  y2 = vec_t(2);
  
%--------------------------------------------------------------
% (*).O:  The original wave function expression               -
% (*).A:  The rotation angle expression                       -
% (*).M:  The bending moment expression                       -
% (*).T:  The torsional moment expression                     -
% (*).Q:  The generalized shear force (kirchhoff shear force) -
%                                                             -
% The basic format is C*cos(Ax)exp(By) + D*sin(Ax)exp(By) and -
% the coefficients C and D are stored in the structure BFV.   -
% The orignial functions are:                                 -
% BFV(1).O = cos(kx*x)*exp(-1i*sqrt(kb^2-kx^2)*y);           -
% BFV(2).O = cos(kx*x)*exp(+1i*sqrt(kb^2-kx^2)*y);           -
% BFV(3).O = cos(kx*x)*exp(-    sqrt(kb^2+kx^2)*y);           -
% BFV(4).O = cos(kx*x)*exp(+    sqrt(kb^2+kx^2)*y);           -
% where [C,D] = [1,0]
%--------------------------------------------------------------


  AX = kx;
  BY = [-1i*sqrt(kb^2-kx^2), +1i*sqrt(kb^2-kx^2), -sqrt(kb^2+kx^2), +sqrt(kb^2+kx^2)];
  
  for n=1:4
    A = AX;
    B = BY(n);

    BFV(n).C = [A, B];
    BFV(n).O = [1, 0];
    BFV(n).A = -[B*y1, -A*x1]; % [L_theta]
    BFV(n).M = D*[A^2*(x1^2 + nu*x2^2) - B^2*(y1^2 + nu*y2^2), 2*A*B*(x1*y1 + nu*x2*y2)]; % [L_m]
    BFV(n).Q = -D*[(- x1*(2*A^2*B*x1*y1 - 2*A^2*B*x2*y2*(nu - 2)) - y1*((B^3*y2^2 - A^2*B*x2^2)*(nu - 2) - B^3*y1^2 + A^2*B*x1^2)),...
        (- y1*(2*A*B^2*x1*y1 - 2*A*B^2*x2*y2*(nu - 2)) - x1*((A^3*x2^2 - A*B^2*y2^2)*(nu - 2) - A^3*x1^2 + A*B^2*y1^2))];
    % [L_Q]
    BFV(n).T = -D*[(1-nu)*(B^2*y1*y2 - A^2*x1*x2), (1-nu)*(-A)*B*(x2*y1 + x1*y2)];
    % [L_ms]
  end
  
  
  
  
  
  
  
  
