# Supplementary material for: Data on the flexural vibration of thin plate with elastically restrained edges: Finite element method and wave based method simulations
Source: Data Brief. 2020 Jun 29;31:105883. doi: 10.1016/j.dib.2020.105883 (PMC7334394; doi:10.1016/j.dib.2020.105883)
Supplement: Supplementary file 1 [file mmc1.zip › Data files/Postprocessing_Field.m]

% =============================== %
% ==        Postprocessing of WBM ES results        ==%
% ==      Rectangular plate displacement field      ==%
% =============================== %

%% Initialization 
clear

load PDD_PS_T_4.mat
% PDD(num).freq: #num computed frequency
% PDD(num).coe: contribution factors of wave functions for PDD(num).freq
% T: the truncation factor used in solution
% D_flag: flag for whether damping along BC is considered.
%%%% load options %%%%
% PDD_Kw10_Ka1000.mat; PDD_Kw1000_Ka1000.mat; PDD_Kw100_Ka1000.mat
% PDD_Kw100_Ka10.mat; PDD_Kw100_Ka100.mat; 
% PDD_ED0001.mat; PDD_ED001.mat; PDD_E1E2E3E4.mat; PDD_PS_T_4.mat;

freq=215; % The frequency to compute the field displacement
Fmin=PDD(1).freq; % Start frequency of interest
Fmax=PDD(end).freq; % End frequency of interest
if (freq<Fmin)||(freq>Fmax)
    disp('----------------- Input Error  --------------')
    disp('The request frequency is out of range.')
    disp(['Please change the freq between ',num2str(Fmin),' and ',num2str(Fmax),'.'])
    disp('------------End without postprocessing----------')
else
    %% Postprocessing
    num=round(freq-Fmin)+1;
    res = PDD(num).coe;
    
    %%%%% Geometry parameters %%%%%%    
    Lx  = 0.75; % Length of the enveloping rectangle in x-direction, Length of Rectangular plate
    Ly  = 0.5; % Length of the enveloping rectangle in y-direction, Width of Rectangular plate
    NPLOT = 101; % Number of points in each direction
    xx = linspace(0,Lx,NPLOT);
    yy = linspace(0,Ly,NPLOT);
    wd = zeros(NPLOT,NPLOT);
    [XX,YY] = meshgrid(xx,yy);
    
    %%%%%% Physical parameters %%%%%%
    h   = 0.002;  % Thickness of the plate
    rho = 2700;   % Denstiy of the plate material
    E   = 7.0e10; % Elastical modulus of the plate
    eta = 0.00;   % Loss factor of the plate
    nu  = 0.3;   % Possion's ratio
    D = E*(1+1i*eta)*h^3/(12*(1-nu^2)); % Bending rigidity
    LOCF = [0.235,0.14]; % Location of excitation point
    F0 = 1; % Magnitude of the excitation force

    %%%%%% Computation %%%%%%  
    omega = 2*pi*freq; % The circular frequency
    kb = (rho*h*omega^2/D)^(1/4); % The bending wave number
    WL_b = (4*pi^4*E*h^2/(3*rho*omega^2*(1-nu^2)))^(1/4); % The the elastic bending wave length, undamped, real
    NBFX = ceil(2*Lx*T/WL_b)+1; % The number of wave functions in alpha-direction (including nx=0)
    NBFY = ceil(2*Ly*T/WL_b)+1; % The number of wave functions in beta-direction (including ny=0)
     
    %------------ Construct Matrix A -------------
    Ns = 4*NBFX + 4*NBFY; % The total number of wave functions
    FA = -1i*F0/(8*D*kb^2);


    for nff = 1:Ns
      if(nff<=4*NBFX)
          rn=fix((nff-1)/4); % The wave order
          rnf=rem(nff,4); % The sub-function mumber 1~4
          if (rnf==0)
            rnf=4;
          end
          rk = rn*pi/Lx;
          rfname = 'CoeBaseFuncX';
        else
          rn=fix((nff-4*NBFX-1)/4); % Current wave order
          rnf=rem(nff,4); % Current sub-function mumber 1~4
          if (rnf==0)
            rnf=4;
          end
          rk = rn*pi/Ly;
          rfname = 'CoeBaseFuncY';
      end
      rowfun = str2func(rfname);
      rcoe = rowfun(nu,D,[0,0],[0,0],rk,kb);
      if (strcmp(rfname,'CoeBaseFuncX'))
        rfvalue = rcoe(rnf).O(1).*cos(rcoe(rnf).C(1).*XX).*exp(rcoe(rnf).C(2).*YY)...
                + rcoe(rnf).O(2).*sin(rcoe(rnf).C(1).*XX).*exp(rcoe(rnf).C(2).*YY); 
            if (rnf==1 && kb<rk)||(rnf==4)
                      rfvalue = rfvalue*exp(-rcoe(rnf).C(2)*Ly);
            end
      else
        rfvalue = rcoe(rnf).O(1).*cos(rcoe(rnf).C(1).*YY).*exp(rcoe(rnf).C(2).*XX)...
                + rcoe(rnf).O(2).*sin(rcoe(rnf).C(1).*YY).*exp(rcoe(rnf).C(2).*XX);
            if (rnf==1 && kb<rk)||(rnf==4)
                      rfvalue = rfvalue*exp(-rcoe(rnf).C(2)*Lx);
            end
      end
      wd = wd + res(nff)*rfvalue;
    end

    rv = sqrt((XX-LOCF(1)).^2+(YY-LOCF(2)).^2);
    wf = FA*(besselh(0,2,kb*rv)-besselh(0,2,-1i*kb*rv));

    wd = wd+wf;


    %%%%%% Plot results %%%%%%
    figure
    set(gcf,'unit','centimeters','position',[2,2,14,8])
    surf(XX,YY,real(wd),real(wd),'LineStyle','None');
    title('Displacement (m)')
    set(gca, 'Fontname', 'Times New Roman','FontSize',12);
    shading INTERP
    axis off
    set(gcf,'Color','white')
    daspect([1291 1291 1])
    load map.mat
    colormap(map)
    view([-0.62,-0.65,0.43])
    set(gca,'position',[0 -0.1 0.76 1.2])
    cbh=colorbar;
    t=get(cbh,'Limits');
    set(cbh,'Location','eastoutside','Ticks',linspace(t(1),t(2),10))
    set(cbh,'position',[0.9 0.08 0.035 0.78])
    cbh.FontSize = 11;
    cbh.Direction = 'reverse';
    cbh.FontName = 'Courier';
    % cbh.FontName = 'Times New Roman';
    cbh.FontWeight = 'Bold';
    cbh.AxisLocation='in';
end
