# Supplementary material for: Data on the flexural vibration of thin plate with elastically restrained edges: Finite element method and wave based method simulations
Source: Data Brief. 2020 Jun 29;31:105883. doi: 10.1016/j.dib.2020.105883 (PMC7334394; doi:10.1016/j.dib.2020.105883)
Supplement: Supplementary file 1 [file mmc1.zip › Data files/Postprocessing_Field_IR.m]

% =============================== %
% ==        Postprocessing of WBM ES results        ==%
% ==      Rectangular plate displacement field      ==%
% =============================== %

%% Initialization 
clear

load PDD_IR_T_4.mat;
% PDD(num).freq: #num computed frequency
% PDD(num).coe: contribution factors of wave functions for PDD(num).freq
% T: the truncation factor used in solution
% D_flag: flag for whether damping along BC is considered.
%%%% load options %%%%
% PDD_IR_T_2.mat; PDD_IR_T_4.mat;

freq=215; % The frequency to compute the field displacement
Fmin=PDD(1).freq; % Start frequency of interest
Fmax=PDD(end).freq; % End frequency of interest
if (freq<Fmin)||(freq>Fmax)
    disp('The frequency is out of range.')
    disp(['Please change the freq between ',num2str(Fmin),'and ',num2str(Fmax),'.'])
    disp('End without postprocessing')
else
    %% Postprocessing
    num=round(freq-Fmin)+1;
    res = PDD(num).coe;
    
    %%%%% Geometry parameters %%%%%%    
    PC(1,:) = [0.05,0]; % The location of the four corner points
    PC(2,:) = [0.65,0];
    PC(3,:) = [0.75,0.4];
    PC(4,:) = [0.3,0.5];
    PC(5,:) = [0,0.3]; % The location of the four corner points

    Lx  = max(PC(:,1)) - min(PC(:,1)); % Length of the enveloping rectangle in x-direction
    Ly  = max(PC(:,2)) - min(PC(:,2)); % Length of the enveloping rectangle in y-direction
    
    bound = struct;
    bound(1).nodes = [PC(1,:);PC(2,:)];
    bound(2).nodes = [PC(2,:);PC(3,:)];
    bound(3).nodes = [PC(3,:);PC(4,:)];
    bound(4).nodes = [PC(4,:);PC(5,:)];
    bound(5).nodes = [PC(5,:);PC(1,:)];
    for bn=1:5
          x1 = bound(bn).nodes(1,1);
          y1 = bound(bn).nodes(1,2);
          x2 = bound(bn).nodes(2,1);
          y2 = bound(bn).nodes(2,2);
          bound(bn).ll = sqrt((x2 - x1)^2 + (y2 - y1)^2); % The length of the boundary
    end
    
    NXX = floor(Lx/0.0025)+1;
    NYY = floor(Ly/0.0025)+1;
    NXXL = floor(bound(4).ll/(bound(3).ll+bound(4).ll)*(NXX-1))+1;
    NXXR = NXX-NXXL+1;
    DBT = zeros(NXX,2);
    DUP = zeros(NXX,2);
    DBT(:,1) = linspace(PC(1,1),PC(2,1),NXX); % Bottom Line
    DBT(:,2) = linspace(PC(1,2),PC(2,2),NXX);

    DUP(1:NXXL,1) = linspace(PC(5,1),PC(4,1),NXXL); % Up Line
    DUP(1:NXXL,2) = linspace(PC(5,2),PC(4,2),NXXL);
    DUP(NXXL:end,1) = linspace(PC(4,1),PC(3,1),NXXR); % Up Line
    DUP(NXXL:end,2) = linspace(PC(4,2),PC(3,2),NXXR);

    XX = zeros(NYY,NXX);
    YY = zeros(NYY,NXX);
    wd = zeros(NYY,NXX); 

    for xn = 1:NXX
      XX(:,xn) = linspace(DUP(xn,1),DBT(xn,1),NYY);
      YY(:,xn) = linspace(DUP(xn,2),DBT(xn,2),NYY); 
    end
    
    %%%%%% Physical parameters %%%%%%
    h   = 0.002;  % Thickness of the plate
    rho = 2700;   % Denstiy of the plate material
    E   = 7.0e10; % Elastical modulus of the plate
    eta = 0.00;   % Loss factor of the plate
    nu  = 0.3;   % Possion's ratio
    D = E*(1+1i*eta)*h^3/(12*(1-nu^2)); % Bending rigidity
    LOCF = [0.235,0.14]; % Location of excitation point
    F0 = 1; % Magnitude of the excitation force

    %%%%%% Computation %%%%%%  
    omega = 2*pi*freq; % The circular frequency
    kb = (rho*h*omega^2/D)^(1/4); % The bending wave number
    WL_b = (4*pi^4*E*h^2/(3*rho*omega^2*(1-nu^2)))^(1/4); % The the elastic bending wave length, undamped, real
    NBFX = ceil(2*Lx*T/WL_b)+1; % The number of wave functions in alpha-direction (including nx=0)
    NBFY = ceil(2*Ly*T/WL_b)+1; % The number of wave functions in beta-direction (including ny=0)
     
    %------------ Construct Matrix A -------------
    Ns = 4*NBFX + 4*NBFY; % The total number of wave functions
    FA = -1i*F0/(8*D*kb^2);


    for nff = 1:Ns
      if(nff<=4*NBFX)
          rn=fix((nff-1)/4); % The wave order
          rnf=rem(nff,4); % The sub-function mumber 1~4
          if (rnf==0)
            rnf=4;
          end
          rk = rn*pi/Lx;
          rfname = 'CoeBaseFuncX';
        else
          rn=fix((nff-4*NBFX-1)/4); % Current wave order
          rnf=rem(nff,4); % Current sub-function mumber 1~4
          if (rnf==0)
            rnf=4;
          end
          rk = rn*pi/Ly;
          rfname = 'CoeBaseFuncY';
      end
      rowfun = str2func(rfname);
      rcoe = rowfun(nu,D,[0,0],[0,0],rk,kb);
      if (strcmp(rfname,'CoeBaseFuncX'))
        rfvalue = rcoe(rnf).O(1).*cos(rcoe(rnf).C(1).*XX).*exp(rcoe(rnf).C(2).*YY)...
                + rcoe(rnf).O(2).*sin(rcoe(rnf).C(1).*XX).*exp(rcoe(rnf).C(2).*YY); 
            if (rnf==1 && kb<rk)||(rnf==4)
                      rfvalue = rfvalue*exp(-rcoe(rnf).C(2)*Ly);
            end
      else
        rfvalue = rcoe(rnf).O(1).*cos(rcoe(rnf).C(1).*YY).*exp(rcoe(rnf).C(2).*XX)...
                + rcoe(rnf).O(2).*sin(rcoe(rnf).C(1).*YY).*exp(rcoe(rnf).C(2).*XX);
            if (rnf==1 && kb<rk)||(rnf==4)
                      rfvalue = rfvalue*exp(-rcoe(rnf).C(2)*Lx);
            end
      end
      wd = wd + res(nff)*rfvalue;
    end

    rv = sqrt((XX-LOCF(1)).^2+(YY-LOCF(2)).^2);
    wf = FA*(besselh(0,2,kb*rv)-besselh(0,2,-1i*kb*rv));

    wd = wd+wf; 


    %%%%%% Plot results %%%%%%
    figure;
    set(gcf,'unit','centimeters','position',[2,2,14,8])
    surf(XX,YY,real(wd),real(wd),'LineStyle','None');
    title('Displacement (m)')
    shading INTERP
    load map.mat
    colormap(map)
    axis off
    view(0,90)
    set(gcf,'Color','white')
    set(gca,'position',[0.08 0.1 0.7 6.5/8])
    cbh=colorbar;
    t=get(cbh,'Limits');
    set(cbh,'Location','eastoutside','Ticks',linspace(t(1),t(2),10))
    set(cbh,'position',[0.9 0.08 0.035 0.78])
    cbh.FontSize = 11;
    cbh.Direction = 'reverse';
    cbh.FontName = 'Courier';
    % cbh.FontName = 'Times New Roman';
    cbh.FontWeight = 'Bold';
    cbh.AxisLocation='in'; 
end
