# Supplementary material for: Data on the flexural vibration of thin plate with elastically restrained edges: Finite element method and wave based method simulations
Source: Data Brief. 2020 Jun 29;31:105883. doi: 10.1016/j.dib.2020.105883 (PMC7334394; doi:10.1016/j.dib.2020.105883)
Supplement: Supplementary file 1 [file mmc1.zip › Data files/Postprocessing_FRF.m]

% =============================== %
% ==        Postprocessing of WBM ES results        ==%
% =============================== %

%% Initialization 
clear

load PDD_Kw100_Ka1000.mat
% PDD(num).freq: #num computed frequency
% PDD(num).coe: contribution factors of wave functions for PDD(num).freq
% T: the truncation factor used in solution
% D_flag: flag for whether damping along BC is considered.
%%%% load options%%%%
% PDD_Kw10_Ka1000.mat; PDD_Kw1000_Ka1000.mat; PDD_Kw100_Ka10.mat; PDD_Kw100_Ka100.mat
% PDD_ED0001.mat; PDD_ED001.mat; PDD_E1E2E3E4.mat; PDD_PS_T_4.mat;
% PDD_IR_T_2.mat; PDD_IR_T_4.mat

obp = [0.48,0.31]; % The observation point, w1
% obp = [0.525,0.14]; % The observation point, w2
% obp = [0.00,0.00]; % The observation point, any other point you want

Fmin=PDD(1).freq; % Start frequency of interest
Fmax=PDD(end).freq; % End frequency of interest
Fstp=1; % Frequency step
NF=floor((Fmax-Fmin)/Fstp+1);

PD = zeros(NF,2); % Results are stored in PD
% First column for frequency
% Second column for displacement amplitude

%% Postprocessing
%%%%%% Geometry parameters %%%%%%
Lx  = 0.75; % Length of the enveloping rectangle in x-direction
Ly  = 0.5; % Length of the enveloping rectangle in y-direction

%%%%%% Physical parameters %%%%%%
h   = 0.002;  % Thickness of the plate
rho = 2700;   % Denstiy of the plate material
E   = 7.0e10; % Elastical modulus of the plate
eta = 0.00;   % Loss factor of the plate
nu  = 0.3;   % Possion's ratio
D = E*(1+1i*eta)*h^3/(12*(1-nu^2)); % Bending rigidity
LOCF = [0.235,0.14]; % Location of excitation point
F0 = 1; % Magnitude of the excitation force

%%%%%% Computation %%%%%%

flag = 1;
    
for freq = Fmin:Fstp:Fmax  
%   disp(['Frequency sweep: ',num2str(freq),'Hz']);
    num = floor((freq-Fmin)/Fstp+1);    
    res = PDD(num).coe;
      
    omega = 2*pi*freq; % The circular frequency
    kb = (rho*h*omega^2/D)^(1/4); % The bending wave number
    WL_b = (4*pi^4*E*h^2/(3*rho*omega^2*(1-nu^2)))^(1/4); % The the elastic bending wave length, undamped, real
    NBFX = ceil(2*Lx*T/WL_b)+1; % The number of wave functions in alpha-direction (including nx=0)
    NBFY = ceil(2*Ly*T/WL_b)+1; % The number of wave functions in beta-direction (including ny=0)
     
    %------------ Construct Matrix A -------------
    Ns = 4*NBFX + 4*NBFY; % The total number of wave functions
    FA = -1i*F0/(8*D*kb^2);

    wd = 0;
    XX = obp(1);
    YY = obp(2);
    for nff = 1:Ns
      if(nff<=4*NBFX)
          rn=fix((nff-1)/4); % The wave order
          rnf=rem(nff,4); % The sub-function mumber 1~4
          if (rnf==0)
            rnf=4;
          end
          rk = rn*pi/Lx;
          rfname = 'CoeBaseFuncX';
        else
          rn=fix((nff-4*NBFX-1)/4); % Current wave order
          rnf=rem(nff,4); % Current sub-function mumber 1~4
          if (rnf==0)
            rnf=4;
          end
          rk = rn*pi/Ly;
          rfname = 'CoeBaseFuncY';
      end
      rowfun = str2func(rfname);
      rcoe = rowfun(nu,D,[0,0],[0,0],rk,kb);
      if (strcmp(rfname,'CoeBaseFuncX'))
        rfvalue = rcoe(rnf).O(1).*cos(rcoe(rnf).C(1).*XX).*exp(rcoe(rnf).C(2).*YY)...
                + rcoe(rnf).O(2).*sin(rcoe(rnf).C(1).*XX).*exp(rcoe(rnf).C(2).*YY); 
            if (rnf==1 && kb<rk)||(rnf==4)
                      rfvalue = rfvalue*exp(-rcoe(rnf).C(2)*Ly);
            end
      else
        rfvalue = rcoe(rnf).O(1).*cos(rcoe(rnf).C(1).*YY).*exp(rcoe(rnf).C(2).*XX)...
                + rcoe(rnf).O(2).*sin(rcoe(rnf).C(1).*YY).*exp(rcoe(rnf).C(2).*XX);
            if (rnf==1 && kb<rk)||(rnf==4)
                      rfvalue = rfvalue*exp(-rcoe(rnf).C(2)*Lx);
            end
      end
      wd = wd + res(nff)*rfvalue;
    end

    rv = sqrt((XX-LOCF(1)).^2+(YY-LOCF(2)).^2);
    wf = FA*(besselh(0,2,kb*rv)-besselh(0,2,-1i*kb*rv));

    wd = wd+wf;
    PD(flag,1) = freq;
    PD(flag,2) = wd;
    flag = flag+1;
end

if D_flag ==1
    PD(:,2)=abs(PD(:,2));
else
    PD(:,2)=abs(real(PD(:,2)));
end


%%%%%% Plot results %%%%%%
figure
semilogy(PD(:,1),PD(:,2));
ylim([1e-9,1e-1])
legend('WBM ES')
xlabel('Frequency (Hz)')
ylabel('{\itw} (m)')
title(['Displacement amplitude at point (',num2str(obp(1)),',',num2str(obp(2)),')'])
set(gca, 'Fontname', 'Times New Roman','FontSize',10);
